# Supplementary material for: Transcriptional activity differentiates families of Marine Group II Euryarchaeota in the coastal ocean
Source: ISME Commun. 2021 Mar 22;1:5. doi: 10.1038/s43705-021-00002-6 (PMC9723583; doi:10.1038/s43705-021-00002-6)
Supplement: Supplementary file 4 — Supplementary information [file 43705_2021_2_MOESM4_ESM.xlsx]

## Sheet: annotations_and_coverages
								Prokka			eggNOG-mapper										BlastKOALA				MEROPS						dbCAN2						TCDB						Normalized transcript coverage (coverage per million metatranscriptome reads)
MAG	Gene ID		Contig	Start	Stop	Direction		Description	Gene		Description	Gene	Seed eggNOG ortholog	Seed eggNOG ortholog e-value	Seed eggNOG ortholog bit score	KEGG KOs	Matching OGs	Best OG | e-value | bitscore	COG functional category		Definition	KO	Score		Description	Accession	E-value	Score	Bias		Description	Accession	E-value	Score	Bias		Description	Accession	E-value	Score	Bias		FN66	FN71	FN82	FN86	FN91	FN101A	FN101B
SIMO Bin 19-2	1		Bin_19_2_c_000000000001	10	1738	f		CoB--CoM heterodisulfide reductase iron-sulfur subunit D	hdrD_1		Cysteine-rich domain	HDRD	274854.MG2_1475	4.5e-296	973.3	K11473	0KSEE@eurNOG,COG0247@NOG,arCOG00332@arNOG	0KSEE|5.93228786047e-188|627.420654297	C				135														Cysteine-rich domain	PF02754.16	3.2e-29	97.3	6.7		0.166273	0.0808404	0	0.0468136	0	0	0
SIMO Bin 19-2	2		Bin_19_2_c_000000000001	1769	2159	f		None	None														10														Tetraspanin family	PF00335.20	0.072	9	7.7		0.208414	0.0721403	0	0	0	0	0.272108
SIMO Bin 19-2	3		Bin_19_2_c_000000000001	2163	2853	f		CTP synthase	pyrG_1		glutamine amidotransferase		69014.TK0187	2.2e-35	111.8	K07010	0KXRD@eurNOG,COG2071@NOG,arCOG00088@arNOG	arCOG00088|4.76393591294e-44|151.905838013	S		putative glutamine amidotransferase	K07010	58		Peptidase C26	PF07722.10	1e-60	201.4	0														0.0342439	0.0381673	0	0	0	0	0
SIMO Bin 19-2	4		Bin_19_2_c_000000000001	2908	3613	f		GMP synthase [glutamine-hydrolyzing] subunit A	guaAA_1		glutamine amidotransferase		69014.TK0187	3.4e-36	114.3	K07010	0KXRD@eurNOG,COG2071@NOG,arCOG00088@arNOG	arCOG00088|4.82335685202e-45|155.261947632	S		putative glutamine amidotransferase	K07010	55		Peptidase C26	PF07722.10	3.6e-56	186.6	0														0.0031281	0	0	0.098825	0	0	0
SIMO Bin 19-2	5		Bin_19_2_c_000000000001	3639	5028	f		Cysteine--tRNA ligase	cysS_1		cysteinyl-tRNA synthetase	CYSS	274854.MG2_1471	4.9e-177	581.9	K01883	0KRT6@eurNOG,COG0215@NOG,arCOG00486@arNOG	arCOG00486|9.07785540237e-164|546.801818848	J		CARS; cysteinyl-tRNA synthetase [EC:6.1.1.16]	K01883	169																				0.0995711	0.0305008	0	0	0.0526258	0	0
SIMO Bin 19-2	6		Bin_19_2_c_000000000001	5028	7578	r		5'-deoxyadenosine deaminase	dadD_1														5		Amidohydrolase family	PF01979.17	4.3e-14	48.8	0.1		CE9 carbohydrate esterase	-	1.9e-07	26.2	0		Amidohydrolase family	PF07969.11	3.3e-12	42.8	2.7		0.066221	0.107189	0	0	0	0	0
SIMO Bin 19-2	7		Bin_19_2_c_000000000001	7720	9166	f		None	None														1																				0.301318	0.234162	0.122731	0.0497992	0	0	0
SIMO Bin 19-2	8		Bin_19_2_c_000000000001	9168	12351	r		Isoleucine--tRNA ligase	ileS_1		amino acids such as valine, to avoid such errors it has two additional distinct tRNA(Ile)-dependent editing activities. One activity is designated as 'pretransfer' editing and involves the hydrolysis of activated Val-AMP. The other activity is designated 'posttransfer' editing and involves deacylation of mischarged Val-tRNA(Ile) (By similarity)	ILES	274854.MG2_1459	0	1603.8	K01870	0KRA7@eurNOG,COG0060@NOG,arCOG00807@arNOG	0KRA7|0.0|1187.2401123	J		IARS; isoleucyl-tRNA synthetase [EC:6.1.1.5]	K01870	320																				0.0367205	0.0076057	0	0	0	0	0
SIMO Bin 19-2	9		Bin_19_2_c_000000000001	12456	13107	f		None	None														5														Heavy-metal-associated domain	PF00403.26	3.4e-14	49.3	0.1		0.902545	0.312323	0	0	0	0	0
SIMO Bin 19-2	10		Bin_19_2_c_000000000001	13119	13893	f		NH(3)-dependent NAD(+) synthetase	nadE_1		nh(3)-dependent nad( ) synthetase	NADE	259564.Mbur_1809	1.9e-37	122.2	K01916,K01950	0KSRT@eurNOG,0WM0Z@methaNOG,COG0171@NOG,arCOG00069@arNOG	arCOG00069|6.76447420212e-52|177.812454224	H		nadE; NAD+ synthase [EC:6.3.1.5]	K01916	115																				0.060648	0.125534	0	0	0	0	0
SIMO Bin 19-2	11		Bin_19_2_c_000000000001	13902	14625	f		23S rRNA (guanosine-2'-O-)-methyltransferase RlmB	rlmB_1		RNA methyltransferase, TrmH family, group 3		693661.Arcve_0592	4.3e-20	60	K03218	02HAG@arcNOG,02U58@arNOG,0KYPG@eurNOG,COG0566@NOG	02U58|1.66614814896e-23|84.2658996582	J		rlmB; 23S rRNA (guanosine2251-2'-O)-methyltransferase [EC:2.1.1.185]	K03218	31																				0	0	0	0	0	0	0
SIMO Bin 19-2	12		Bin_19_2_c_000000000001	14618	15776	r		Zinc transporter ZupT	zupT												SLC39A9; solute carrier family 39 (zinc transporter), member 9	K14715	11														ZIP Zinc transporter	PF02535.22	3.9e-35	117.8	23.6		0.177382	0.0920986	0	0	0	0	0
SIMO Bin 19-2	13		Bin_19_2_c_000000000001	15866	16292	f		Putative nickel-responsive regulator	None												nikR; CopG family transcriptional regulator, nickel-responsive regulator	K07722	23																				0	0	0	0	0	0	0
SIMO Bin 19-2	14		Bin_19_2_c_000000000001	16403	18122	f		None	None		Aconitase subunit 1	GYY_09170	274854.MG2_1453	2.1e-247	814.8	K09123,K09128	0KRCE@eurNOG,COG1679@NOG,COG1786@NOG,arCOG04278@arNOG,arCOG04279@arNOG	arCOG04278|2.65524963409e-131|439.191802979	S				42																				0.0289569	0.0180797	0	0	0	0	0
SIMO Bin 19-2	15		Bin_19_2_c_000000000001	18121	20284	f		tRNA-guanine(15) transglycosylase	tgtA_1		Exchanges the guanine residue with 7-cyano-7- deazaguanine (preQ0) at position 15 in the dihydrouridine loop (D- loop) of archaeal tRNAs (By similarity)	TGTA	274854.MG2_1330	1.3e-200	660.3	K18779	0KREI@eurNOG,COG0343@NOG,arCOG00989@arNOG	0KREI|8.34845817912e-182|606.658508301	J		tgtA; 7-cyano-7-deazaguanine tRNA-ribosyltransferase [EC:2.4.2.48]	K18779	152																				0.0330629	0.0161078	0	0.0402093	0	0	0
SIMO Bin 19-2	16		Bin_19_2_c_000000000001	20385	21363	f		putative ABC transporter ATP-binding protein	None		ABC transporter		274854.MG2_1331	2.7e-129	421.1	K01990	0KS94@eurNOG,COG1131@NOG,arCOG00194@arNOG	0KS94|2.96247863405e-90|303.800689697	V		ABC-2.A; ABC-2 type transport system ATP-binding protein	K01990	75														ABC transporter	PF00005.27	9.8e-28	93.6	0		0.234511	0.0326144	0	0	0.0613049	0	0
SIMO Bin 19-2	17		Bin_19_2_c_000000000001	21364	22435	f		GDP-mannose 4,6-dehydratase	gmd																																		0.0485362	0.0719359	0	0	0	0	0
SIMO Bin 19-2	18		Bin_19_2_c_000000000001	22431	23373	f		Trehalose/maltose import ATP-binding protein MalK	malK_1		ABC transporter, ATP-binding protein		274854.MG2_1333	2.2e-135	439.3	K01990	0KU1B@eurNOG,COG1131@NOG,arCOG00194@arNOG	0KU1B|9.52370151017e-102|341.877105713	V		ABC-2.A; ABC-2 type transport system ATP-binding protein	K01990	106														ABC transporter	PF00005.27	9.8e-28	93.6	0		0	0.0310825	0	0	0	0	0
SIMO Bin 19-2	19		Bin_19_2_c_000000000001	23369	25016	f		None	None																																		0.0788088	0.0356546	0	0.0445734	0	0	0
SIMO Bin 19-2	20		Bin_19_2_c_000000000001	25035	26226	f		None	None														9																				0	0.0480696	0	0.0690988	0.081718	0	0
SIMO Bin 19-2	21		Bin_19_2_c_000000000001	26302	26851	f		Beta-barrel assembly-enhancing protease	bepA_1														3								GT41 glycosyltransferase	-	0.0019	13	0.1								0.203717	0.339066	0	0.210375	0	0	0
SIMO Bin 19-2	22		Bin_19_2_c_000000000001	26878	27745	f		tRNA pseudouridine synthase A	truA_1		Formation of pseudouridine at positions 38, 39 and 40 in the anticodon stem and loop of transfer RNAs (By similarity)	TRUA	274854.MG2_1338	2e-65	213.5	K06173	COG0101@NOG,arCOG04449@arNOG	arCOG04449|5.00571838323e-59|201.07144165	J		truA; tRNA pseudouridine38-40 synthase [EC:5.4.99.12]	K06173	36																				0.000726745	0.146028	0	0	0	0	0
SIMO Bin 19-2	23		Bin_19_2_c_000000000001	27725	28160	r		Riboflavin kinase	ribK_1		Catalyzes the CTP-dependent phosphorylation of riboflavin (vitamin B2) to form flavin mononucleotide (FMN) (By similarity)	RIBK	274854.MG2_1339	7.3e-43	138.6	K07732	COG1339@NOG,arCOG01904@arNOG	arCOG01904|1.25773239074e-32|114.585906982	H		rfk; riboflavin kinase, archaea type [EC:2.7.1.161]	K07732	26																				0	0.0639255	0	0	0.162375	0	0
SIMO Bin 19-2	24		Bin_19_2_c_000000000001	28204	29080	r		Coenzyme PQQ synthesis protein B	pqqB_1												pqqB; pyrroloquinoline quinone biosynthesis protein B	K06136	57														Metallo-beta-lactamase superfamily	PF00753.27	6.7e-06	22.5	0.4		0	0	0	0	0	0	0
SIMO Bin 19-2	25		Bin_19_2_c_000000000001	29193	30354	f		2-amino-3-ketobutyrate coenzyme A ligase	kbl_1		8-amino-7-oxononanoate synthase (EC 2.3.1.47)	BIOF	274854.MG2_1340	1.2e-213	699.9	K00639,K00652	0KRXU@eurNOG,COG0156@NOG,arCOG00113@arNOG	0KRXU|2.87283494131e-160|534.454589844	H		kbl; glycine C-acetyltransferase [EC:2.3.1.29]	K00639	170																				0.0474872	0.182594	0	0.0926329	0	0	0
SIMO Bin 19-2	26		Bin_19_2_c_000000000001	30363	30786	f		1,4-dihydroxy-2-naphthoyl-CoA hydrolase	menI_1														18														Thioesterase superfamily	PF03061.22	6.7e-11	38.7	0.1		0.0916085	0.136505	0	0	0	0	0
SIMO Bin 19-2	27		Bin_19_2_c_000000000001	30800	31415	r		None	None														1																				0.0706928	0.0396301	0	0	0	0	0
SIMO Bin 19-2	28		Bin_19_2_c_000000000001	31484	31916	r		None	None												uncharacterized protein	K09763	16																				0.125434	0.0204467	0	0	0	0	0
SIMO Bin 19-2	29		Bin_19_2_c_000000000001	31997	33167	f		Citrate synthase	gltA		citrate synthase	CITZ	274854.MG2_1348	8.8e-164	536.1	K01647	0KRNU@eurNOG,COG0372@NOG,arCOG04237@arNOG	0KRNU|6.29820285023e-90|302.82711792	C		CS; citrate synthase [EC:2.3.3.1]	K01647	109																				0.340624	0.405719	0	0	0	0	0
SIMO Bin 19-2	30		Bin_19_2_c_000000000001	33172	34288	r		None	None																																		0	0.0115792	0	0	0	0	0
SIMO Bin 19-2	31		Bin_19_2_c_000000000001	34350	36177	f		None	None												UMF1; MFS transporter, UMF1 family	K06902	30														Major Facilitator Superfamily	PF07690.16	1.9e-15	52.8	46.3		0.561802	0.383553	0	0.044021	0.0359635	0	0
SIMO Bin 19-2	32		Bin_19_2_c_000000000001	36182	36941	r		Sec-independent protein translocase protein TatC	tatC_1		Sec-independent periplasmic protein translocase	TATC2	274854.MG2_1351	8.6e-46	147.3	K03118	0KTBY@eurNOG,COG0805@NOG,arCOG04736@arNOG	0KTBY|9.77092701691e-40|137.52796936	U		tatC; sec-independent protein translocase protein TatC	K03118	19														Sec-independent protein translocase protein (TatC)	PF00902.18	1.3e-25	86.6	13		0.240745	0.0381457	0	0	0	0	0
SIMO Bin 19-2	33		Bin_19_2_c_000000000001	37007	38132	r		Fe(2+) transporter FeoB	None		GTP-binding protein	DRG	274854.MG2_1322	8.4e-178	583	K06944	0KRHX@eurNOG,COG1163@NOG,arCOG00358@arNOG	0KRHX|5.64181396246e-153|510.422698975	S		uncharacterized protein	K06944	180														50S ribosome-binding GTPase	PF01926.23	1.1e-21	73.3	0		0.0708499	0	0	0	0	0	0
SIMO Bin 19-2	34		Bin_19_2_c_000000000001	38261	38894	f		None	None																																		0.139854	0.122487	0	0	0	0	0
SIMO Bin 19-2	35		Bin_19_2_c_000000000001	38851	39505	f		Nicotinamide-nucleotide adenylyltransferase	None		NMN adenylyltransferase	GYY_08745	274854.MG2_1318	1e-57	188.2	K00952	0KSZ3@eurNOG,COG1056@NOG,arCOG00972@arNOG	arCOG00972|5.18570814983e-32|111.950737	H		nadM; nicotinamide-nucleotide adenylyltransferase [EC:2.7.7.1]	K00952	23																				0.186907	0.1103	0	0	0	0	0
SIMO Bin 19-2	36		Bin_19_2_c_000000000001	39511	40780	r		None	None														30								CE13 carbohydrate esterase	-	7.9e-29	97	0.2								0	0.102604	0	0	0	0	0
SIMO Bin 19-2	37		Bin_19_2_c_000000000001	40849	41401	r		Protein GrpE	grpE_1		Participates actively in the response to hyperosmotic and heat shock by preventing the aggregation of stress-denatured proteins, in association with DnaK and GrpE. It is the nucleotide exchange factor for DnaK and may function as a thermosensor. Unfolded proteins bind initially to DnaJ	GRPE	274854.MG2_1320	4.9e-31	99.7	K03687	COG0576@NOG,arCOG04772@arNOG	arCOG04772|6.28809096569e-36|125.20401001	O		GRPE; molecular chaperone GrpE	K03687	34														GrpE	PF01025.19	1.4e-47	157.7	1.2		0	0	0	0	0	0	0
SIMO Bin 19-2	38		Bin_19_2_c_000000000001	41403	43182	r		Cobalamin import ATP-binding protein BtuD	btuD_1		ATPase RIL	GYY_01980	274854.MG2_0680	4.6e-252	829.8	K06174	0KRBC@eurNOG,COG1245@NOG,arCOG00187@arNOG	0KRBC|8.60549710363e-262|871.290405273	S		ABCE1; ATP-binding cassette, sub-family E, member 1	K06174	307														ABC transporter	PF00005.27	5.4e-39	130.1	0		0.176028	0.0777873	0.0517262	0	0	0	0
SIMO Bin 19-2	39		Bin_19_2_c_000000000001	43252	44503	r		None	None		Phytoene synthase	CRTB	274854.MG2_0704	1.5e-154	505.6	K02291	0KRNC@eurNOG,COG1562@NOG,arCOG02936@arNOG	0KRNC|2.35780126139e-93|313.477050781	I		crtB; 15-cis-phytoene synthase [EC:2.5.1.32]	K02291	42																				0.13322	0.152591	0	0	0	0	0
SIMO Bin 19-2	40		Bin_19_2_c_000000000001	44588	45608	r		None	None		Phytoene synthase	FDFT	274854.MG2_0705	1.1e-94	308.9	K00801	0KXHR@eurNOG,COG1562@NOG,arCOG02936@arNOG	arCOG02936|9.11295483486e-63|213.3021698	I		FDFT1; farnesyl-diphosphate farnesyltransferase [EC:2.5.1.21]	K00801	60																				0	0	0	0	0	0	0
SIMO Bin 19-2	41		Bin_19_2_c_000000000001	45662	47123	r		Carotenoid 3,4-desaturase	crtD_1														44								AA3 GMC oxidoreductase	-	6.2e-07	24.4	0		FAD binding domain	PF00890.24	3.4e-09	32.5	5.9		0	0.0202648	0	0	0	0	0
SIMO Bin 19-2	42		Bin_19_2_c_000000000001	47192	48119	r		Succinate--CoA ligase [ADP-forming] subunit alpha	sucD_1		Succinyl-CoA ligase ADP-forming subunit alpha	SUCD	274854.MG2_0711	2.3e-161	527.9	K01902,K15230	0KRH8@eurNOG,COG0074@NOG,arCOG01339@arNOG	0KRH8|1.83400644184e-109|367.861724854	C		sucD; succinyl-CoA synthetase alpha subunit [EC:6.2.1.5]	K01902	154																				0.295332	0.312855	0	0	0	0	0
SIMO Bin 19-2	43		Bin_19_2_c_000000000001	48115	49324	r		None	None		succinyl-CoA synthetase subunit beta	SUCC	274854.MG2_0712	4.8e-193	633.1	K01903,K15231	0KRH5@eurNOG,COG0045@NOG,arCOG01337@arNOG	0KRH5|1.87023181323e-136|456.154296875	C		sucC; succinyl-CoA synthetase beta subunit [EC:6.2.1.5]	K01903	172																				0	0.0646719	0	0	0	0	0
SIMO Bin 19-2	44		Bin_19_2_c_000000000001	49432	50395	f		Bifunctional protein GlmU	glmU_1		Nucleotidyl transferase	GRAD1	274854.MG2_0713	1.8e-106	347	K00966,K00973,K04042	0KSSC@eurNOG,COG1208@NOG,arCOG00666@arNOG	0KSSC|6.05038833746e-87|293.077301025	M		GMPP; mannose-1-phosphate guanylyltransferase [EC:2.7.7.13]	K00966	52																				0	0.0270075	0	0	0	0	0
SIMO Bin 19-2	45		Bin_19_2_c_000000000001	50401	53197	f		UvrABC system protein B	uvrB_1														66														Type III restriction enzyme, res subunit	PF04851.15	3e-14	49.6	0		0.0898033	0.0274963	0	0	0	0	0
SIMO Bin 19-2	46		Bin_19_2_c_000000000001	53197	53959	r		None	None														1								GT66 glycosyltransferase	-	0.068	7.7	3.1								0.331168	0.0412155	0	0	0	0	0
SIMO Bin 19-2	47		Bin_19_2_c_000000000001	54102	55416	r		DNA primase small subunit PriS	priS_1																																		0	0	0	0	0	0	0
SIMO Bin 19-2	48		Bin_19_2_c_000000000001	55489	56152	f		Triosephosphate isomerase	tpiA_1		triose-phosphate isomerase (EC 5.3.1.1)	TPIA	274854.MG2_0714	1.3e-93	305	K01803	0KRA9@eurNOG,COG0149@NOG,arCOG01087@arNOG	0KRA9|1.47402058811e-75|255.134643555	G		TPI; triosephosphate isomerase (TIM) [EC:5.3.1.1]	K01803	81																				0.530775	0.234135	0	0	0	0	0
SIMO Bin 19-2	49		Bin_19_2_c_000000000001	56096	56972	r		None	None														2																				0.0859538	0.131083	0	0	0	0	0
SIMO Bin 19-2	50		Bin_19_2_c_000000000001	57390	58116	r		None	None		NA		436308.Nmar_1009	1.5e-25	78		111RC@NOG,1CC20@thaNOG,arCOG10568@arNOG	1CC20|5.04854740102e-28|99.573135376	S				6																				0.0208293	0.0450617	0	0	0	0	0
SIMO Bin 19-2	51		Bin_19_2_c_000000000001	58179	58725	r		None	None														2																				0	0	0	0	0	0	0
SIMO Bin 19-2	52		Bin_19_2_c_000000000001	59366	60377	f		Glutamine synthetase	glnA_1												glnA; glutamine synthetase [EC:6.3.1.2]	K01915	282																				0.187281	0.0443316	0	0	0	0	0
SIMO Bin 19-2	53		Bin_19_2_c_000000000001	60360	60894	r		ADP-ribose pyrophosphatase	nudF_1		Catalyzes the 1,3-allylic rearrangement of the homoallylic substrate isopentenyl (IPP) to its highly electrophilic allylic isomer, dimethylallyl diphosphate (DMAPP) (By similarity)	IDI	886738.Nlim_1153	1.2e-19	61.3	K01823	1CBI8@thaNOG,COG1443@NOG,arCOG01081@arNOG	arCOG01081|9.60549635707e-16|56.5262680054	I				32																				0	0.0557499	0	0	0	0	0
SIMO Bin 19-2	54		Bin_19_2_c_000000000001	60890	61826	r		Glycerol-3-phosphate dehydrogenase [NAD(P)+]	gpsA_1												DAO; D-amino-acid oxidase [EC:1.4.3.3]	K00273	26								AA3_1 cellobiose oxidoreductase	-	0.0018	12.6	0		FAD binding domain	PF00890.24	1.4e-06	23.9	0.1		0.213059	0.0288352	0	0	0	0	0
SIMO Bin 19-2	55		Bin_19_2_c_000000000001	61887	62106	f		Transcription initiation factor IIB	tfb_1																																		0	0	0	0	0	0	0
SIMO Bin 19-2	56		Bin_19_2_c_000000000001	62181	63804	f		None	None														4		PrsW family intramembrane metalloprotease	PF13367.3	7.3e-26	87.1	1.5														0.112585	0.0342669	0	0	0	0	0
SIMO Bin 19-2	57		Bin_19_2_c_000000000001	63858	64596	f		None	None		membrane		274854.MG2_0717	1.1e-57	187.9		0KS1B@eurNOG,COG1836@NOG,arCOG02245@arNOG	arCOG02245|8.55369534842e-75|253.772277832	S				41																				0	0.0436641	0	0	0	0	0
SIMO Bin 19-2	58		Bin_19_2_c_000000000001	64699	67024	f		None	None																																		0.0829277	0.0102014	0	0.0313741	0	0	0
SIMO Bin 19-2	59		Bin_19_2_c_000000000001	67261	69391	f		Subtilisin-like serine protease	None		Peptidase S8 and S53 subtilisin kexin sedolisin		274854.MG2_0747	4.1e-263	868		COG1404@NOG,arCOG00702@arNOG	arCOG00702|2.4930168596e-74|251.801971436	O		aprX; serine protease AprX [EC:3.4.21.-]	K17734	10		Subtilase family	PF00082.19	4.8e-38	127.3	5.1								Subtilase family	PF00082.22	4.8e-38	127.3	5.1		0.0681856	0.161731	0	0	0	0	0
SIMO Bin 19-2	60		Bin_19_2_c_000000000001	69540	70635	f		Aromatic-amino-acid aminotransferase 2	None		Aminotransferase	GYY_06195	274854.MG2_0748	1.6e-177	583	K00812	0KRFG@eurNOG,COG0436@NOG,arCOG01130@arNOG	0KRFG|1.359719137e-118|397.293640137	E		aspB; aspartate aminotransferase [EC:2.6.1.1]	K00812	42																				0.15594	0.0455617	0.0680302	0.0798541	0	0	0
SIMO Bin 19-2	61		Bin_19_2_c_000000000001	70865	72011	r		None	None														2																				0	0	0	0	0	0	0
SIMO Bin 19-2	62		Bin_19_2_c_000000000001	72158	75647	f		Multidrug resistance protein MdtB	mdtB_1														1																				0.183572	0.347776	0.0447112	0	0	0	0
SIMO Bin 19-2	63		Bin_19_2_c_000000000001	75757	77368	f		Thermosome subunit alpha	thsA_1		Thermosome	THSA	274854.MG2_0752	9.5e-271	891.1		0KR9E@eurNOG,COG0459@NOG,arCOG01257@arNOG	0KR9E|6.94961884632e-246|818.232543945	O		cct; archaeal chaperonin	K22447	292																				0.439419	0.680086	0.0421603	0	0.0428247	0	0
SIMO Bin 19-2	64		Bin_19_2_c_000000000001	77463	79434	f		None	None		succinate dehydrogenase and fumarate reductase iron-sulfur protein		274854.MG2_0753	1.3e-178	587.4		0KTQ6@eurNOG,COG0369@NOG,COG0479@NOG,arCOG00962@arNOG	arCOG00962|2.15911787266e-59|202.467666626	C		cysJ; sulfite reductase (NADPH) flavoprotein alpha-component [EC:1.8.1.2]	K00380	11																				0.526352	0.404993	0.0811472	0.0607328	0.0377114	0	0
SIMO Bin 19-2	65		Bin_19_2_c_000000000001	79443	80304	f		CoB--CoM heterodisulfide reductase subunit B	hdrB_1		heterodisulfide reductase subunit b	HDRB	274854.MG2_0754	1.8e-80	262	K00241,K03389	0KRJ7@eurNOG,COG2048@NOG,arCOG00338@arNOG	0KRJ7|1.44466042526e-58|199.668243408	C		sdhC; succinate dehydrogenase / fumarate reductase, cytochrome b subunit	K00241	60														Cysteine-rich domain	PF02754.16	7.2e-11	38.5	0		0.0567152	0.136407	0	0.119478	0	0	0
SIMO Bin 19-2	66		Bin_19_2_c_000000000001	80300	82904	r		3'-flap repair endonuclease Xpf	xpf_1		Hef nuclease	HEF	274854.MG2_0755	2e-158	521.2	K10848,K10896	02TXW@arNOG,0KRRB@eurNOG,COG1111@NOG,COG1948@NOG,arCOG00872@arNOG	0KRRB|3.69055436759e-213|710.823425293	L		FANCM; fanconi anemia group M protein	K10896	175														Helicase conserved C-terminal domain	PF00271.31	5.3e-22	74.5	0		0.0227451	0.0190962	0	0	0	0	0
SIMO Bin 19-2	67		Bin_19_2_c_000000000001	83198	84275	f		50S ribosomal protein L3	rpl3_1		One of the primary rRNA binding proteins, it binds directly near the 3'-end of the 23S rRNA, where it nucleates assembly of the 50S subunit (By similarity)	RPL3	274854.MG2_0756	1.8e-128	420.7	K02906	0KRP0@eurNOG,COG0087@NOG,arCOG04070@arNOG	0KRP0|9.62619579899e-124|413.658782959	J		RP-L3; large subunit ribosomal protein L3	K02906	194																				0.525658	0.282647	0.0805595	0.0347331	0.0377486	0	0
SIMO Bin 19-2	68		Bin_19_2_c_000000000001	84279	85158	f		50S ribosomal protein L4	rpl4_1		One of the primary rRNA binding proteins, this protein initially binds near the 5'-end of the 23S rRNA. It is important during the early stages of 50S assembly. It makes multiple contacts with different domains of the 23S rRNA in the assembled 50S subunit and ribosome (By similarity)	RPL4P	274854.MG2_0757	1.6e-118	387.4	K02930	0KRKV@eurNOG,COG0088@NOG,arCOG04071@arNOG	0KRKV|8.62894322141e-98|327.838531494	J		RP-L4e; large subunit ribosomal protein L4e	K02930	107																				0.50321	0.150734	0.0857446	0.266513	0.0490548	0	0
SIMO Bin 19-2	69		Bin_19_2_c_000000000001	85163	85454	f		50S ribosomal protein L23	None		Binds to 23S rRNA. One of the proteins that surrounds the polypeptide exit tunnel on the outside of the ribosome (By similarity)	RPL23P	274854.MG2_0758	2.9e-28	91	K02892	COG0089@NOG,arCOG04072@arNOG	arCOG04072|2.52249565763e-24|84.2314147949	J		RP-L23; large subunit ribosomal protein L23	K02892	10																				0.513164	0.231589	0.225874	0.179968	0.225792	0	0
SIMO Bin 19-2	70		Bin_19_2_c_000000000001	85466	86183	f		50S ribosomal protein L2	rpl2_1		One of the primary rRNA binding proteins. Required for association of the 30S and 50S subunits to form the 70S ribosome, for tRNA binding and peptide bond formation. It has been suggested to have peptidyltransferase activity	RPL2	274854.MG2_0759	2.3e-110	361	K02886	0KRJD@eurNOG,COG0090@NOG,arCOG04067@arNOG	arCOG04067|1.19419355525e-90|304.431854248	J		RP-L2; large subunit ribosomal protein L2	K02886	108																				0.229362	0.338783	0.0763938	0.0286948	0.0366557	0	0
SIMO Bin 19-2	71		Bin_19_2_c_000000000001	86193	86694	f		30S ribosomal protein S19	None		Protein S19 forms a complex with S13 that binds strongly to the 16S ribosomal RNA (By similarity)	RPS19P	274854.MG2_0760	3.3e-63	204.1	K02965	0KT47@eurNOG,COG0185@NOG,arCOG04099@arNOG	0KT47|3.35163789346e-51|173.85559082	J		RP-S19; small subunit ribosomal protein S19	K02965	55																				0.362206	0.259237	0	0.186665	0	0	0
SIMO Bin 19-2	72		Bin_19_2_c_000000000001	86705	87233	f		50S ribosomal protein L22	None		The globular domain of the protein is located near the polypeptide exit tunnel on the outside of the subunit, while an extended beta-hairpin is found that lines the wall of the exit tunnel in the center of the 70S ribosome (By similarity)	RPL22P	274854.MG2_0761	5.5e-62	201.5	K02890	0KT2J@eurNOG,COG0091@NOG,arCOG04098@arNOG	0KT2J|1.25687351955e-51|175.759399414	J		RP-L22; large subunit ribosomal protein L22	K02890	51																				0.0161102	0.241334	0	0	0	0	0
SIMO Bin 19-2	73		Bin_19_2_c_000000000001	87243	88035	f		30S ribosomal protein S3	rps3_1		Binds the lower part of the 30S subunit head (By similarity)	RPS3	274854.MG2_0762	1.3e-82	269.2	K02982	0KRSH@eurNOG,COG0092@NOG,arCOG04097@arNOG	0KRSH|4.45518706027e-90|302.898468018	J		RP-S3; small subunit ribosomal protein S3	K02982	71																				0.11655	0.259199	0	0	0.0762207	0	0
SIMO Bin 19-2	74		Bin_19_2_c_000000000001	88037	88241	f		50S ribosomal protein L29	None																																		0.415426	0	0	0	0	0	0
SIMO Bin 19-2	75		Bin_19_2_c_000000000001	88247	88547	f		Protein translation factor SUI1	None		Protein translation factor SUI1 homolog	GYY_07860	351160.RCIX2550	7.3e-38	120.2	K03113	0KTD5@eurNOG,COG0023@NOG,arCOG04223@arNOG	0KTD5|1.02405964372e-40|139.261138916	J		EIF1; translation initiation factor 1	K03113	53																				0.57128	0.191382	0	0	0	0	0
SIMO Bin 19-2	76		Bin_19_2_c_000000000001	88547	88805	f		Ribonuclease P protein component 1	rnp1_1												POP4; ribonuclease P protein subunit POP4 [EC:3.1.26.5]	K03538	18																				0.326034	0.382941	0	0	0	0	0
SIMO Bin 19-2	77		Bin_19_2_c_000000000001	88807	89140	f		30S ribosomal protein S17	None		One of the primary rRNA binding proteins, it binds specifically to the 5'-end of 16S ribosomal RNA (By similarity)	RPS17P	274854.MG2_0766	3.2e-53	170.7	K02961	0KTYU@eurNOG,COG0186@NOG,arCOG04096@arNOG	0KTYU|3.8138893257e-43|147.164352417	J		RP-S17; small subunit ribosomal protein S17	K02961	69																				0.168402	0.160627	0	0.304709	0.231843	0	0
SIMO Bin 19-2	78		Bin_19_2_c_000000000001	89136	89535	f		50S ribosomal protein L14	None		Binds to 23S rRNA. Forms part of two intersubunit bridges in the 70S ribosome (By similarity)	RPL14P	274854.MG2_0767	3.2e-70	227.1	K02874	0KTEV@eurNOG,COG0093@NOG,arCOG04095@arNOG	arCOG04095|2.98291372047e-56|190.168167114	J		RP-L14; large subunit ribosomal protein L14	K02874	75																				0.559025	0.298041	0	0.473455	0.0401396	0	0
SIMO Bin 19-2	79		Bin_19_2_c_000000000001	89545	89983	f		50S ribosomal protein L24	None		One of two assembly initiator proteins, it binds directly to the 5'-end of the 23S rRNA, where it nucleates assembly of the 50S subunit (By similarity)	RPL24P	351160.RCIX2556	4.5e-23	74.5	K02895	0KTUG@eurNOG,COG0198@NOG,arCOG04094@arNOG	arCOG04094|5.085469891e-28|92.8011016846	J		RP-L24; large subunit ribosomal protein L24	K02895	30																				0.556002	0.826459	0	0.435568	0	0	0
SIMO Bin 19-2	80		Bin_19_2_c_000000000001	89979	90678	f		30S ribosomal protein S4E	rps4e_1		30S ribosomal protein S4E	RPS4E	274854.MG2_0769	9.4e-93	302.1	K02987	0KRRJ@eurNOG,COG1471@NOG,arCOG04093@arNOG	0KRRJ|1.47719489257e-80|271.082183838	J		RP-S4e; small subunit ribosomal protein S4e	K02987	82																				0.407439	0.727775	0	0	0	0	0
SIMO Bin 19-2	81		Bin_19_2_c_000000000001	90674	91202	f		50S ribosomal protein L5	rpl5_1		This is 1 of the proteins that binds and probably mediates the attachment of the 5S RNA into the large ribosomal subunit, where it forms part of the central protuberance. In the 70S ribosome it contacts protein S13 of the 30S subunit (bridge B1b), connecting the 2 subunits	RPL5P	274854.MG2_0770	3.7e-81	263.5	K02931	0KSZS@eurNOG,COG0094@NOG,arCOG04092@arNOG	0KSZS|2.12973532919e-68|230.632751465	J		RP-L5; large subunit ribosomal protein L5	K02931	82																				0.25836	0.137861	0	0.177119	0	0	0
SIMO Bin 19-2	82		Bin_19_2_c_000000000001	91369	91759	f		30S ribosomal protein S8	rps8_1		One of the primary rRNA binding proteins, it binds directly to 16S rRNA central domain where it helps coordinate assembly of the platform of the 30S subunit (By similarity)	RPS8	274854.MG2_0772	5.8e-64	206.2	K02994	0KTBQ@eurNOG,COG0096@NOG,arCOG04091@arNOG	0KTBQ|1.9372036824e-57|193.94644165	J		RP-S8; small subunit ribosomal protein S8	K02994	109																				0.260921	0.292755	0	0	0.0389599	0	0
SIMO Bin 19-2	83		Bin_19_2_c_000000000001	91772	92327	f		50S ribosomal protein L6	rpl6_1		This protein binds to the 23S rRNA, and is important in its secondary structure. It is located near the subunit interface in the base of the L7 L12 stalk, and near the tRNA binding site of the peptidyltransferase center (By similarity)	RPL6P	274854.MG2_0773	2.1e-58	189.3	K02933	0KTC6@eurNOG,COG0097@NOG,arCOG04090@arNOG	0KTC6|1.37268652593e-63|215.179656982	J		RP-L6; large subunit ribosomal protein L6	K02933	95																				0.14475	0.230182	0	0.128905	0.0680732	0	0
SIMO Bin 19-2	84		Bin_19_2_c_000000000001	92339	92996	f		50S ribosomal protein L32e	None		50S ribosomal protein L32E	RPL32E	274854.MG2_0774	1.9e-78	255.3	K02912	0KTY5@eurNOG,COG1717@NOG,arCOG00781@arNOG	0KTY5|3.99245596806e-59|201.344161987	J		RP-L32e; large subunit ribosomal protein L32e	K02912	24		Biotin-protein ligase, N terminal	PF09825.6	0.0012	14.2	1.2								SAP domain	PF02037.27	1e-15	53.3	0.1		0.0177422	0.230547	0	0	0	0	0
SIMO Bin 19-2	85		Bin_19_2_c_000000000001	92992	93469	f		50S ribosomal protein L19e	None		Binds to the 23S rRNA (By similarity)	RPL19E	274854.MG2_0775	2e-55	179.6	K02885	0KTIQ@eurNOG,COG2147@NOG,arCOG04089@arNOG	0KTIQ|5.05449576136e-51|173.838623047	J		RP-L19e; large subunit ribosomal protein L19e	K02885	68																				0.161155	0.47049	0	0	0.172184	0	0
SIMO Bin 19-2	86		Bin_19_2_c_000000000001	93465	93978	f		50S ribosomal protein L18	None		This is one of the proteins that binds and probably mediates the attachment of the 5S RNA into the large ribosomal subunit, where it forms part of the central protuberance (By similarity)	RPL18P	274854.MG2_0776	7.8e-70	225.3	K02881	0KTEY@eurNOG,COG0256@NOG,arCOG04088@arNOG	0KTEY|2.33432200582e-59|201.327804565	J		RP-L18; large subunit ribosomal protein L18	K02881	56																				0.698869	0.37689	0.164003	0	0	0	0
SIMO Bin 19-2	87		Bin_19_2_c_000000000001	93980	94751	f		30S ribosomal protein S5	rps5_1		With S4 and S12 plays an important role in translational accuracy (By similarity)	RPS5	274854.MG2_0777	7.4e-103	335.8	K02988	0KSDG@eurNOG,COG0098@NOG,arCOG04087@arNOG	0KSDG|1.33013479123e-96|323.247436523	J		RP-S5; small subunit ribosomal protein S5	K02988	73																				0.212072	0.270502	0	0.0897588	0	0	0
SIMO Bin 19-2	88		Bin_19_2_c_000000000001	94747	95218	f		50S ribosomal protein L30	None		50S ribosomal protein L30P	RPL30P	274854.MG2_0778	1.4e-59	192.6	K02907	0KTH0@eurNOG,COG1841@NOG,arCOG04086@arNOG	0KTH0|6.19854409024e-56|190.014709473	J		RP-L30; large subunit ribosomal protein L30	K02907	104																				0.114379	0.604633	0.0725673	0.349455	0	0	0
SIMO Bin 19-2	89		Bin_19_2_c_000000000001	95227	95656	f		50S ribosomal protein L15	None		Binds to the 23S rRNA (By similarity)	RPL15P	274854.MG2_0779	1.9e-62	202.7	K02876	COG0200@NOG,arCOG00779@arNOG	arCOG00779|2.68238053133e-33|114.776786804	J		RP-L15; large subunit ribosomal protein L15	K02876	33																				0.568401	0.295501	0.0592431	0.464325	0	0	0
SIMO Bin 19-2	90		Bin_19_2_c_000000000001	95689	97612	f		Protein translocase subunit SecY	secY_1		The central subunit of the protein translocation channel SecYEG. Consists of two halves formed by TMs 1-5 and 6-10. These two domains form a lateral gate at the front which open onto the bilayer between TMs 2 and 7, and are clamped together by SecE at the back. The channel is closed by both a pore ring composed of hydrophobic SecY resides and a short helix (helix 2A) on the extracellular side of …	SECY	274854.MG2_0780	1.8e-301	993.5	K03076	0KRID@eurNOG,COG0201@NOG,arCOG04169@arNOG	0KRID|4.03849713513e-209|696.454101562	U		secY; preprotein translocase subunit SecY	K03076	185														SecY translocase	PF00344.20	1.8e-69	230.5	12.8		0.406461	0.456187	0.142191	0.135926	0.0561639	0	0
SIMO Bin 19-2	91		Bin_19_2_c_000000000001	99727	100993	f		None	None												aapJ; general L-amino acid transport system substrate-binding protein	K09969	64														Bacterial extracellular solute-binding proteins, family 3	PF00497.20	1.6e-20	69.7	0.1		52.8973	39.8135	3.23731	1.43824	1.0912	0	0.0806615
SIMO Bin 19-2	92		Bin_19_2_c_000000000001	101085	103485	f		None	None		polar amino acid ABC transporter, inner membrane subunit	GLNP	224325.AF0232	3.5e-25	80.6	K02029	0KSNX@eurNOG,COG0765@NOG,arCOG01798@arNOG	arCOG01798|3.81101524975e-36|120.795532227	E																		Binding-protein-dependent transport system inner membrane component	PF00528.22	1.1e-12	44.3	6.9		0.448675	0.28237	0.0273872	0.0377973	0	0	0
SIMO Bin 19-2	93		Bin_19_2_c_000000000001	103481	105212	f		Photosystem II reaction center protein T	psbT		polar amino acid ABC transporter, inner membrane subunit	GLNP	192952.MM_1940	2.4e-25	81.3	K02029	0KSNX@eurNOG,0WKXY@methaNOG,COG0765@NOG,arCOG01798@arNOG	arCOG01798|6.56829866029e-35|122.411216736	E		aapM; general L-amino acid transport system permease protein	K09971	16														Binding-protein-dependent transport system inner membrane component	PF00528.22	6.3e-14	48.4	5.5		0.188189	0.0594385	0	0.0397091	0	0	0
SIMO Bin 19-2	94		Bin_19_2_c_000000000001	105208	105961	f		putative ABC transporter ATP-binding protein	None		ABC transporter	GLNQ	224325.AF0680	1.2e-95	311.4	K02028	0KSDW@eurNOG,COG1126@NOG,arCOG00923@arNOG	arCOG00923|1.2046412556e-104|349.953369141	E		aapP; general L-amino acid transport system ATP-binding protein [EC:7.4.2.1]	K09972	118														ABC transporter	PF00005.27	8.7e-38	126.2	0		0.371944	0.176608	0	0	0.0714426	0	0
SIMO Bin 19-2	95		Bin_19_2_c_000000000001	105962	106838	r		NAD kinase	nadK_1												ppnK; NAD+ kinase [EC:2.7.1.23]	K00858	10																				0	0.0351049	0	0	0.0239082	0	0
SIMO Bin 19-2	96		Bin_19_2_c_000000000001	106989	108045	f		None	None														1																				0	0.0398092	0	0	0	0	0
SIMO Bin 19-2	97		Bin_19_2_c_000000000001	108202	109888	f		putative ABC transporter ATP-binding protein	None		ABC transporter		274854.MG2_0181	9.9e-229	752.3	K06147,K06148,K11085	0KRPM@eurNOG,COG1132@NOG,arCOG02841@arNOG	0KRPM|1.41515504974e-205|685.616088867	V		ABCB-BAC; ATP-binding cassette, subfamily B, bacterial	K06147	262														ABC transporter transmembrane region	PF00664.23	1.3e-41	139.2	2.3		0.0280288	0.0173664	0	0	0	0	0
SIMO Bin 19-2	98		Bin_19_2_c_000000000001	109897	110314	f		None	None		Thioesterase superfamily protein		1104324.P186_2665	4.1e-21	68	K02614	0FCW0@creNOG,COG2050@NOG,arCOG00777@arNOG	arCOG00777|1.87549890348e-32|113.384086609	Q				22														Thioesterase superfamily	PF03061.22	3.5e-14	49.2	0.1		0	0.0396186	0	0	0	0	0
SIMO Bin 19-2	99		Bin_19_2_c_000000000001	110366	110699	f		None	None														1																				0.213814	0.256413	0	0.171311	0	0	0
SIMO Bin 19-2	100		Bin_19_2_c_000000000001	110723	110984	f		None	None														2																				0	0.0231886	0	0.0340395	0	0	0
SIMO Bin 19-2	101		Bin_19_2_c_000000000001	111040	111640	f		None	None														13		Putative peptidoglycan binding domain	PF01471.15	0.0055	13.2	0								NfeD-like C-terminal, partner-binding	PF01957.18	2.3e-06	24.2	0.4		0.913102	0.534342	0	0	0	0	0
SIMO Bin 19-2	102		Bin_19_2_c_000000000001	111726	113118	f		None	None												FLOT; flotillin	K07192	163														SPFH domain / Band 7 family	PF01145.25	1.2e-19	67.2	0.7		1.21717	1.12222	0.0632738	0.126304	0.044547	0	0
SIMO Bin 19-2	103		Bin_19_2_c_000000000001	113189	114422	f		3-ketoacyl-CoA thiolase	fadA_1		acetyl-CoA acetyltransferase (EC	ACA1	274854.MG2_0786	9.3e-186	608	K00626,K00632	0KRUZ@eurNOG,COG0183@NOG,arCOG01282@arNOG	0KRUZ|2.33421969572e-132|442.576324463	I																		Stage V sporulation protein AD (SpoVAD)	PF07451.11	4.6e-05	18.5	0.1		0.185756	0.150838	0	0.1187	0	0	0
SIMO Bin 19-2	104		Bin_19_2_c_000000000001	114477	114732	f		None	None														26																				0	0	0	0	0	0	0
SIMO Bin 19-2	105		Bin_19_2_c_000000000001	114728	115508	r		None	None																												Sulfite exporter TauE/SafE	PF01925.19	8.5e-23	77.4	20.9		0	0.0348119	0	0	0	0	0
SIMO Bin 19-2	106		Bin_19_2_c_000000000001	115541	118274	r		Respiratory nitrate reductase subunit alpha	narG		Formate dehydrogenase, alpha subunit	FDHA1	797209.ZOD2009_20447	0	1176.4	K00123	0KRA5@eurNOG,0RFWH@halNOG,COG0243@NOG,arCOG01491@arNOG	0KRA5|1.15186250822e-152|510.209960938	C				410														Molybdopterin oxidoreductase	PF00384.22	4.9e-25	84.6	0		0.0488762	0.0487191	0	0.0398645	0	0	0
SIMO Bin 19-2	107		Bin_19_2_c_000000000001	118284	119697	r		Putative dimethyl sulfoxide reductase iron-sulfur subunit B	dmsB_1		4fe-4S ferredoxin iron-sulfur binding domain protein	HMOA	797209.ZOD2009_20442	3.8e-123	404.6	K00184,K00196,K14108	0KTP7@eurNOG,0RFGC@halNOG,COG0437@NOG,arCOG01500@arNOG	arCOG01500|5.25351424168e-109|366.438873291	C				141														Polysulphide reductase, NrfD	PF03916.14	1.9e-13	46.9	13.6		0.127757	0.153155	0	0	0	0	0
SIMO Bin 19-2	108		Bin_19_2_c_000000000001	119719	120868	r		Ribonuclease Z	rnz_1		domain protein		795797.HacjB3_02970	8.5e-57	184.4	K01069	0M1X5@eurNOG,0RJX3@halNOG,COG0607@NOG,arCOG00517@arNOG,arCOG02021@arNOG	arCOG00517|1.15996099297e-81|275.890563965	P				131														Metallo-beta-lactamase superfamily	PF00753.27	3.4e-09	33.2	0.4		0.0408543	0.194609	0	0.0602298	0	0	0
SIMO Bin 19-2	109		Bin_19_2_c_000000000001	120879	121383	r		None	None		Inherit from COG: pyridine nucleotide-disulfide oxidoreductase		797209.ZOD2009_13701	1.7e-39	124.3		0KVHY@eurNOG,0RGZJ@halNOG,COG2210@NOG,arCOG02064@arNOG	0KVHY|1.54174701701e-50|166.352676392	S				79																				0.208154	0.56115	0	0	0	0	0
SIMO Bin 19-2	110		Bin_19_2_c_000000000001	121383	121623	r		Putative sulfur carrier protein/Ta1414	None		SirA family		589924.Ferp_1121	4.8e-22	67.9		02I44@arcNOG,0KV5X@eurNOG,COG0425@NOG,arCOG02062@arNOG	0KV5X|2.52000791564e-24|86.4971542358	O		tusA; tRNA 2-thiouridine synthesizing protein A [EC:2.8.1.-]	K04085	20																				0.210029	0.603179	0	0	0	0	0
SIMO Bin 19-2	111		Bin_19_2_c_000000000001	121615	122038	r		HTH-type sugar sensing transcriptional regulator TrmB	trmB														13														Ftsk gamma domain	PF09397.10	0.0085	12.2	1.1		0.470704	0.254448	0	0.192344	0	0	0
SIMO Bin 19-2	112		Bin_19_2_c_000000000001	122108	122906	f		None	None																												Sulfite exporter TauE/SafE	PF01925.19	7.5e-27	90.7	29		0.0600084	0.10536	0	0	0	0	0
SIMO Bin 19-2	113		Bin_19_2_c_000000000001	122910	124068	r		None	None		TraB family	TRAB	274854.MG2_0795	3.5e-123	403.6		0KRBY@eurNOG,COG1916@NOG,arCOG02142@arNOG	0KRBY|5.35847488758e-107|359.038482666	S				97		TraB family	PF01963.14	2e-29	99.5	1														0.0682867	0.0470381	0	0.0153442	0	0	0
SIMO Bin 19-2	114		Bin_19_2_c_000000000001	124077	124911	r		None	None		dihydropteroate synthase	FOLP	274854.MG2_0796	1e-93	305.4	K00796	0KRFE@eurNOG,COG0294@NOG,arCOG02817@arNOG	arCOG02817|7.63044487828e-90|302.98538208	H		folP; dihydropteroate synthase [EC:2.5.1.15]	K00796	87																				0.268958	0.0484446	0	0.0655979	0	0	0
SIMO Bin 19-2	115		Bin_19_2_c_000000000001	124966	125635	f		None	None																																		0.0739341	0.0816647	0	0	0	0	0
SIMO Bin 19-2	116		Bin_19_2_c_000000000001	125639	126203	f		tRNA (cytidine(56)-2'-O)-methyltransferase	None		Specifically catalyzes the AdoMet-dependent 2'-O-ribose methylation of cytidine at position 56 in tRNAs (By similarity)	GYY_07960	274854.MG2_0798	1.1e-59	193.4	K07254	0KT12@eurNOG,COG1303@NOG,arCOG01857@arNOG	0KT12|4.37732245334e-66|224.826721191	S		atrm56; tRNA (cytidine56-2'-O)-methyltransferase [EC:2.1.1.206]	K07254	67																				0.177631	0.134571	0	0	0	0	0
SIMO Bin 19-2	117		Bin_19_2_c_000000000001	126247	127573	f		GMP synthase [glutamine-hydrolyzing] subunit A	guaAA_2		Carbamoyl-phosphate synthetase glutamine chain	CARA	274854.MG2_0799	2.3e-187	615	K01956	0KRWB@eurNOG,COG0505@NOG,arCOG00064@arNOG	0KRWB|6.52213479872e-138|460.534942627	E		carA; carbamoyl-phosphate synthase small subunit [EC:6.3.5.5]	K01956	93		Glutamine amidotransferase class-I	PF00117.25	3.3e-32	108	0														0.358523	0.0442859	0	0	0	0	0
SIMO Bin 19-2	118		Bin_19_2_c_000000000001	127572	130941	f		Pyruvate carboxylase subunit A	pycA_1		Carbamoyl-phosphate synthetase ammonia chain	CARB	274854.MG2_0800	0	1800.7	K01955	0KS81@eurNOG,COG0458@NOG,arCOG01594@arNOG	0KS81|0.0|1501.59375	E		carB; carbamoyl-phosphate synthase large subunit [EC:6.3.5.5]	K01955	497														TrkA-N domain	PF02254.18	0.0064	13	0		0.0697604	0.032676	0	0.0237337	0.0380307	0	0
SIMO Bin 19-2	119		Bin_19_2_c_000000000001	131000	131282	f		None	None														3																				0	0.22912	0	0	0	0	0
SIMO Bin 19-2	120		Bin_19_2_c_000000000001	131283	132861	r		Lysine--tRNA ligase	lysS_1		lysyl-tRNA synthetase (EC 6.1.1.6)	LYSS	274854.MG2_0802	5.9e-177	581.7	K04566	0KRCM@eurNOG,COG1384@NOG,arCOG00485@arNOG	0KRCM|1.92969131677e-143|479.982116699	J		lysK; lysyl-tRNA synthetase, class I [EC:6.1.1.6]	K04566	156																				0.0702759	0.0300611	0	0	0.0491854	0	0
SIMO Bin 19-2	121		Bin_19_2_c_000000000001	132871	133456	r		Hypoxanthine/guanine phosphoribosyltransferase	hpt_1		pyrE-like protein	PYRE1	274854.MG2_0803	2.3e-57	185.7	K00762	0KTQX@eurNOG,COG0856@NOG,arCOG00028@arNOG	0KTQX|1.55882502177e-56|192.210723877	F		pyrE; orotate phosphoribosyltransferase [EC:2.4.2.10]	K00762	59																				0.204105	0.228165	0	0	0	0	0
SIMO Bin 19-2	122		Bin_19_2_c_000000000001	133541	133991	r		dCTP deaminase, dUMP-forming	dcd_1												dut; dUTP pyrophosphatase [EC:3.6.1.23]	K01520	51																				0.250635	0.0919649	0	0	0	0	0
SIMO Bin 19-2	123		Bin_19_2_c_000000000001	134084	134495	f		Translation initiation factor 2 subunit beta	eif2b_1		eIF-2 functions in the early steps of protein synthesis by forming a ternary complex with GTP and initiator tRNA (By similarity)	EIF2B	274854.MG2_0804	9e-66	211.6	K03238	0KRTG@eurNOG,COG1601@NOG,arCOG01640@arNOG	0KRTG|3.4524081484e-52|177.890075684	J		EIF2S2; translation initiation factor 2 subunit 2	K03238	52																				0	0.0302473	0	0	0	0	0
SIMO Bin 19-2	124		Bin_19_2_c_000000000001	134507	134822	r		None	None		cobalamin (vitamin B12) biosynthesis CbiX protein	CBIX1	274854.MG2_0806	9.5e-30	92.3		02TDW@arNOG,0KV73@eurNOG,COG3411@NOG	0KV73|7.00756924975e-21|75.5377960205	C				27																				0	0.0503704	0	0	0	0	0
SIMO Bin 19-2	125		Bin_19_2_c_000000000001	134831	135104	r		Putative pterin-4-alpha-carbinolamine dehydratase	None		Pterin 4 alpha carbinolamine dehydratase		362976.HQ2029A	1.8e-24	73.6	K01724	0KUZP@eurNOG,0RHXM@halNOG,COG2154@NOG,arCOG02939@arNOG	0RHXM|1.39671625646e-21|78.3264541626	H		PCBD; 4a-hydroxytetrahydrobiopterin dehydratase [EC:4.2.1.96]	K01724	33																				0.205413	0.0473346	0	0	0	0	0
SIMO Bin 19-2	126		Bin_19_2_c_000000000001	135161	135617	r		None	None														1																				0.134723	0.283385	0	0	0	0	0
SIMO Bin 19-2	127		Bin_19_2_c_000000000001	135696	136827	f		Fe(2+) transporter FeoB	None		GTP-binding protein	GYY_05220	274854.MG2_0810	1.2e-110	362.4	K06943	0KRN6@eurNOG,COG1084@NOG,arCOG00352@arNOG	0KRN6|2.86779232839e-114|382.389434814	S		NOG1; nucleolar GTP-binding protein	K06943	87														50S ribosome-binding GTPase	PF01926.23	1.9e-19	66.1	0		0.170196	0.183388	0	0	0	0	0
SIMO Bin 19-2	128		Bin_19_2_c_000000000001	137007	137598	r		None	None														2																				0.393405	0.200385	0	0	0	0	0
SIMO Bin 19-2	129		Bin_19_2_c_000000000001	137645	137945	r		None	None														5																				0	0.178296	0	0	0	0	0
SIMO Bin 19-2	130		Bin_19_2_c_000000000001	137950	138664	r		Uridylate kinase	pyrH_1		Catalyzes the reversible phosphorylation of UMP to UDP (By similarity)	PYRH	274854.MG2_0813	2.5e-65	212.5	K09903	0KRQX@eurNOG,COG0528@NOG,arCOG00858@arNOG	0KRQX|2.4711348671e-58|198.549163818	F		pyrH; uridylate kinase [EC:2.7.4.22]	K09903	68																				0.111633	0.134021	0	0	0.13286	0	0
SIMO Bin 19-2	131		Bin_19_2_c_000000000001	138764	140012	f		Peptide chain release factor subunit 1	prf1_1		Directs the termination of nascent peptide synthesis (translation) in response to the termination codons UAA, UAG and UGA (By similarity)	PRF1	274854.MG2_0812	4.3e-178	584.5	K03265	0KRAG@eurNOG,COG1503@NOG,arCOG01742@arNOG	0KRAG|5.47532322879e-148|494.317352295	J		ETF1; peptide chain release factor subunit 1	K03265	159																				0.0863341	0	0	0	0	0	0
SIMO Bin 19-2	132		Bin_19_2_c_000000000001	140021	141749	f		Arginine--tRNA ligase	argS_1		arginyl-tRNA synthetase (EC 6.1.1.19)	ARGS	342949.PNA2_0063	9.5e-60	195.4	K01887	0KRCP@eurNOG,1CE73@thermNOG,COG0018@NOG,arCOG00487@arNOG	arCOG00487|1.7333081932e-101|341.754455566	J		RARS; arginyl-tRNA synthetase [EC:6.1.1.19]	K01887	199																				0	0.0017039	0	0	0	0	0
SIMO Bin 19-2	133		Bin_19_2_c_000000000001	141789	142248	f		Peroxiredoxin	None		alkyl hydroperoxide reductase Thiol specific antioxidant Mal allergen	BCP	330779.Saci_1125	1.1e-47	152.1		0FC63@creNOG,COG1225@NOG,arCOG00310@arNOG	0FC63|2.26894753648e-52|178.440719604	O		BCP; peroxiredoxin Q/BCP [EC:1.11.1.15]	K03564	65																				0.371326	0.0987146	0	0	0	0	0
SIMO Bin 19-2	134		Bin_19_2_c_000000000001	142251	143967	r		None	None		Peptidase family M28		274854.MG2_0818	2.9e-150	488.5		0KXSZ@eurNOG,COG2234@NOG,arCOG02959@arNOG	0KXSZ|5.48397400649e-129|432.461791992	S						Peptidase family M28	PF04389.14	6.6e-29	97.2	0.2								SAP domain	PF02037.27	8.2e-16	53.7	0.1		0.0717845	0.174631	0	0	0	0	0
SIMO Bin 19-2	135		Bin_19_2_c_000000000001	144038	144614	r		Dihydromethanopterin reductase (acceptor)	dmrX_1		3-octaprenyl-4-hydroxybenzoate carboxy-lyase	UBIX	274854.MG2_0819	8.4e-78	252.4	K03186	0KSTN@eurNOG,COG0163@NOG,arCOG01703@arNOG	0KSTN|1.91635382153e-70|237.460128784	H		ubiX; flavin prenyltransferase [EC:2.5.1.129]	K03186	85																				0.164085	2.40334	0	0	0.240264	0	0
SIMO Bin 19-2	136		Bin_19_2_c_000000000001	144696	145902	r		Cysteine desulfurase	sufS_1		Cysteine desulfurase		274854.MG2_0371	4.6e-133	436.9		COG0520@NOG,arCOG00065@arNOG	arCOG00065|1.3836848198e-45|156.729232788	E		cefD; isopenicillin-N epimerase [EC:5.1.1.17]	K04127	154																				0.112068	0.0352647	0	0	0	0	0
SIMO Bin 19-2	137		Bin_19_2_c_000000000001	145877	146591	r		Octanoyltransferase	lipB_1		Catalyzes the transfer of endogenously produced octanoic acid from octanoyl-acyl-carrier-protein onto the lipoyl domains of lipoate-dependent enzymes. Lipoyl-ACP can also act as a substrate although octanoyl-ACP is likely to be the physiological substrate (By similarity)	LIPB	274854.MG2_0820	6e-65	208.4	K03801	0KW8U@eurNOG,COG0321@NOG,arCOG01942@arNOG	arCOG01942|1.40522270249e-57|195.690612793	H		lipB; lipoyl(octanoyl) transferase [EC:2.3.1.181]	K03801	21																				0	0.0762887	0	0	0	0	0
SIMO Bin 19-2	138		Bin_19_2_c_000000000001	146587	148024	r		Dihydrolipoyl dehydrogenase	lpdA_1		dihydrolipoamide dehydrogenase	PDHD	274854.MG2_0836	1.8e-188	617.9	K00382,K00383	0KRZJ@eurNOG,COG1249@NOG,arCOG01068@arNOG	0KRZJ|7.28229305891e-155|517.462524414	C		DLD; dihydrolipoamide dehydrogenase [EC:1.8.1.4]	K00382	205								AA3_1 cellobiose oxidoreductase	-	0.015	9.5	0.3		FAD binding domain	PF00890.24	1.1e-08	30.8	14.9		0.147547	0.185999	0	0.0475079	0	0	0
SIMO Bin 19-2	139		Bin_19_2_c_000000000001	148033	149353	r		None	None		branched-chain alpha-keto acid dehydrogenase subunit E2	PDHC	274854.MG2_0837	1.5e-158	518.7	K00627	0KS1K@eurNOG,COG0508@NOG,arCOG01706@arNOG	0KS1K|4.34376452664e-129|424.979705811	C		DBT; 2-oxoisovalerate dehydrogenase E2 component (dihydrolipoyl transacylase) [EC:2.3.1.168]	K09699	133														Biotin-requiring enzyme	PF00364.22	1.1e-21	72.7	1.4		0.0140815	0.127885	0	0.0552612	0	0	0
SIMO Bin 19-2	140		Bin_19_2_c_000000000001	149355	150366	r		1-deoxy-D-xylulose-5-phosphate synthase	dxs_1		dehydrogenase, E1 component	PDHB	274854.MG2_0838	1.4e-201	660.4	K00162,K11381	0KRYA@eurNOG,COG0022@NOG,arCOG01052@arNOG	arCOG01052|4.0564907309e-148|496.135406494	C		BCKDHB; 2-oxoisovalerate dehydrogenase E1 component beta subunit [EC:1.2.4.4]	K00167	246																				0	0.0640705	0.0806174	0	0	0	0
SIMO Bin 19-2	141		Bin_19_2_c_000000000001	150367	151615	r		1-deoxy-D-xylulose-5-phosphate synthase	dxs_2		E1 component alpha subunit	PDHA	274854.MG2_0839	3e-210	688.9	K00161,K11381	0KSIQ@eurNOG,COG1071@NOG,arCOG01054@arNOG	0KSIQ|1.09012506555e-130|436.909454346	C		BCKDHA; 2-oxoisovalerate dehydrogenase E1 component alpha subunit [EC:1.2.4.4]	K00166	168																				0.0436719	0	0	0	0	0	0
SIMO Bin 19-2	142		Bin_19_2_c_000000000001	151637	152726	r		Lipoyl synthase	lipA_1		Catalyzes the radical-mediated insertion of two sulfur atoms into the C-6 and C-8 positions of the octanoyl moiety bound to the lipoyl domains of lipoate-dependent enzymes, thereby converting the octanoylated domains into lipoylated derivatives (By similarity)	LIPA	274854.MG2_0840	8.4e-139	453.4	K03644	0KS5J@eurNOG,COG0320@NOG,arCOG00660@arNOG	arCOG00660|9.10971915193e-121|403.652130127	H		lipA; lipoyl synthase [EC:2.8.1.8]	K03644	58																				0.060463	0	0	0	0	0	0
SIMO Bin 19-2	143		Bin_19_2_c_000000000001	152830	153598	f		L-rhamnose 1-dehydrogenase (NADP(+))	rhaD_1		reductase	FABG	439481.Aboo_1276	1.8e-41	133.6	K00059	0KTJV@eurNOG,COG1028@NOG,arCOG01259@arNOG	0KTJV|1.69292589297e-55|189.344528198	I				80														NAD dependent epimerase/dehydratase family	PF01370.21	3.6e-07	26.1	0		0.0742486	0.412343	0	0	0	0	0
SIMO Bin 19-2	144		Bin_19_2_c_000000000001	153594	153996	f		None	None												folB; 7,8-dihydroneopterin aldolase/epimerase/oxygenase [EC:4.1.2.25 5.1.99.8 1.13.11.81]	K01633	17																				0	0	0	0	0	0	0
SIMO Bin 19-2	145		Bin_19_2_c_000000000001	154212	157152	f		None	None														1																				0.0968706	0.0966978	0	0.0268788	0	0	0
SIMO Bin 19-2	146		Bin_19_2_c_000000000001	157236	166173	f		None	None		Inherit from arNOG: Member of asn thr-rich large protein family		274854.MG2_0845	0	2182.4		02TDX@arNOG,0KUUR@eurNOG,COG1305@NOG	0KUUR|0.0|1083.54370117	E				1																				0.135155	0.0757012	0	0.0438975	0	0	0
SIMO Bin 19-2	147		Bin_19_2_c_000000000001	166173	166635	r		None	None														1																				0.255036	0.157555	0	0	0	0	0
SIMO Bin 19-2	148		Bin_19_2_c_000000000001	166686	168705	r		ATP-dependent DNA helicase	None		Helicase	RAD3A	274854.MG2_0847	5.7e-142	466.1	K03722,K10844	0KRHU@eurNOG,COG1199@NOG,arCOG00770@arNOG	0KRHU|1.82190002735e-126|418.911071777	K		ERCC2; DNA excision repair protein ERCC-2 [EC:3.6.4.12]	K10844	25														DEAD/DEAH box helicase	PF00270.29	2.6e-07	26.8	0.9		0.0312079	0.117718	0	0	0	0	0
SIMO Bin 19-2	149		Bin_19_2_c_000000000001	168887	169112	r		None	None																																		2.10589	0.86149	0	0	0	0	0
SIMO Bin 19-2	150		Bin_19_2_c_000000000001	169122	169488	r		Putative nickel-responsive regulator	nikR_1														3																				7.24687	2.11976	0	0	0	0	0
SIMO Bin 19-2	151		Bin_19_2_c_000000000001	169673	170990	f		Deoxyguanosinetriphosphate triphosphohydrolase-like protein	None		Metal dependent phosphohydrolase		439481.Aboo_1130	5.9e-103	337.6	K06885	0KRRX@eurNOG,COG1078@NOG,arCOG04430@arNOG	0KRRX|1.34424237711e-114|384.315856934	S		uncharacterized protein	K06885	129																				0.0387525	0.0190029	0	0	0	0	0
SIMO Bin 19-2	152		Bin_19_2_c_000000000001	171128	172472	f		NADP-specific glutamate dehydrogenase A1	gdhA1_1		glutamate dehydrogenase	GDHA	634498.mru_1761	4.1e-185	603.3	K00260,K00261,K00262,K00263	0KRJU@eurNOG,0WSCK@metNOG,COG0334@NOG,arCOG01352@arNOG	0WSCK|5.89094489076e-190|633.136108398	E		E1.4.1.4; glutamate dehydrogenase (NADP+) [EC:1.4.1.4]	K00262	269																				0.663139	1.07954	0	0.231362	0	0	0
SIMO Bin 19-2	153		Bin_19_2_c_000000000001	172475	173222	r		putative ABC transporter ATP-binding protein	None		ABC transporter	GLNQ	693661.Arcve_0889	5.6e-84	272.8	K02028	0KSDW@eurNOG,COG1126@NOG,arCOG00923@arNOG	arCOG00923|7.56590179347e-102|340.921173096	E		ABC.PA.A; polar amino acid transport system ATP-binding protein [EC:7.4.2.1]	K02028	34														ABC transporter	PF00005.27	6.7e-38	126.6	0		0.0885666	0.0409482	0	0	0	0	0
SIMO Bin 19-2	154		Bin_19_2_c_000000000001	173222	175271	r		Ycf48-like protein	hcf136_1		polar amino acid ABC transporter, inner membrane subunit	GYY_03725	272557.APE_1892	4.9e-34	109.8	K02029	0FC9D@creNOG,COG0765@NOG,arCOG01798@arNOG	arCOG01798|2.11574904708e-61|200.187545776	E												GH33 glycoside hydrolase	-	4e-06	22.6	1.8		Binding-protein-dependent transport system inner membrane component	PF00528.22	3.5e-14	49.2	6.6		0.0259846	0.0232309	0	0	0	0	0
SIMO Bin 19-2	155		Bin_19_2_c_000000000001	175402	176314	f		Phosphoribosylaminoimidazole-succinocarboxamide synthase	purC_1		phosphoribosylaminoimidazole-succinocarboxamide synthase (EC 6.3.2.6)	PURC	273075.Ta0309	4.5e-88	283.3	K01923,K11780	0KRG6@eurNOG,1CCC2@theNOG,COG0152@NOG,arCOG04421@arNOG	1CCC2|7.3025993073e-98|328.549346924	F		purC; phosphoribosylaminoimidazole-succinocarboxamide synthase [EC:6.3.2.6]	K01923	137																				0.169612	0.294505	0	0.0866486	0	0	0
SIMO Bin 19-2	156		Bin_19_2_c_000000000001	176316	176940	r		None	None																																		0.173678	0.145749	0	0	0	0	0
SIMO Bin 19-2	157		Bin_19_2_c_000000000001	176954	182624	r		None	None														1																				0.0587304	0.0985483	0	0.0209469	0	0	0
SIMO Bin 19-2	158		Bin_19_2_c_000000000001	182881	183430	f		DNA-directed RNA polymerase subunit E'	rpoE1_1		DNA-directed RNA polymerase, subunit e'	RPOE1	274854.MG2_1235	4.5e-75	243.7	K03049	0KSZ9@eurNOG,COG1095@NOG,arCOG00675@arNOG	0KSZ9|3.81532634502e-58|197.452423096	K		rpoE1; DNA-directed RNA polymerase subunit E' [EC:2.7.7.6]	K03049	65																				1.07482	0.732656	0.275368	0.0400309	0	0	0
SIMO Bin 19-2	159		Bin_19_2_c_000000000001	183661	184021	f		30S ribosomal protein S24e	None												RP-S24e; small subunit ribosomal protein S24e	K02974	20																				0	0.144036	0	0	0	0	0
SIMO Bin 19-2	160		Bin_19_2_c_000000000001	184020	184188	f		30S ribosomal protein S27ae	None												RP-S27Ae; small subunit ribosomal protein S27Ae	K02977	11																				0.363801	0.39433	0	0	0	0	0
SIMO Bin 19-2	161		Bin_19_2_c_000000000001	184174	185116	r		None	None														2																				0.145482	0.256648	0	0	0	0	0
SIMO Bin 19-2	162		Bin_19_2_c_000000000001	185125	186112	f		D-aminoacyl-tRNA deacylase	dtdA_1		Hydrolyzes D-tyrosyl-tRNA(Tyr) into D-tyrosine and free tRNA(Tyr) (By similarity)	DTDA	274854.MG2_1230	8.8e-62	200.9	K03531,K09716	0KSAY@eurNOG,COG1650@NOG,arCOG01616@arNOG	0KSAY|4.19337754633e-60|204.985778809	J		dtdA; D-aminoacyl-tRNA deacylase [EC:3.1.1.96]	K09716	59																				0.0679882	0	0	0	0	0	0
SIMO Bin 19-2	163		Bin_19_2_c_000000000001	186149	187124	f		None	None		Proline dehydrogenase	YUSM	274854.MG2_1229	1.3e-135	441.6	K00318	0KWMM@eurNOG,COG0506@NOG,arCOG06322@arNOG	0KWMM|3.50602491491e-91|306.266662598	E		PRODH; proline dehydrogenase [EC:1.5.-.-]	K00318	88																				0.0222954	0.0432842	0	0	0	0	0
SIMO Bin 19-2	164		Bin_19_2_c_000000000001	187124	187757	r		None	None		Zn-finger protein-like protein	GYY_02930	274854.MG2_1228	1.5e-47	154		COG1326@NOG,arCOG02680@arNOG	arCOG02680|1.81431824641e-38|133.467697144	Q				13														Lipopolysaccharide export system permease LptF/LptG	PF03739.14	0.023	9.7	0		0.0383229	0.0863092	0	0	0	0	0
SIMO Bin 19-2	165		Bin_19_2_c_000000000001	187835	188630	f		None	None																Uncharacterised protein family (UPF0227)	PF05728.9	0.0024	14.1	0														0.0630088	0.0594627	0	0	0	0	0
SIMO Bin 19-2	166		Bin_19_2_c_000000000001	188548	190057	r		Subtilisin-like serine protease	None		Peptidase S8 and S53 subtilisin kexin sedolisin		274854.MG2_1226	4.8e-89	292.3		COG1404@NOG,arCOG00702@arNOG	arCOG00702|3.23876893193e-69|234.824951172	O				8		Subtilase family	PF00082.19	1.4e-37	125.8	2.3								Subtilase family	PF00082.22	1.4e-37	125.8	2.3		0.0377886	0	0	0	0	0	0
SIMO Bin 19-2	167		Bin_19_2_c_000000000001	190079	191234	r		None	None														1																				0.0411876	0.12307	0	0	0.0561767	0	0
SIMO Bin 19-2	168		Bin_19_2_c_000000000001	191722	198577	f		None	None																																		0.551591	0.618598	0	0.075511	0.0195894	0.0188031	0
SIMO Bin 19-2	169		Bin_19_2_c_000000000001	198726	198897	f		None	None														2																				1.13489	0.426632	0	0	0	0	0
SIMO Bin 19-2	170		Bin_19_2_c_000000000001	198898	199528	r		Endonuclease III	nth_1		HhH-GPD family	ALKA	309800.HVO_2814	1.8e-46	148.2	K01247,K03660	0KUYX@eurNOG,0RGAI@halNOG,COG0122@NOG,arCOG00464@arNOG	0RGAI|1.04446664248e-56|192.862319946	L		alkA; DNA-3-methyladenine glycosylase II [EC:3.2.2.21]	K01247	90																				0.163523	0.0900955	0	0	0	0	0
SIMO Bin 19-2	171		Bin_19_2_c_000000000001	199587	200073	f		None	None														11																				0.683243	0.762335	0	0	0	0	0
SIMO Bin 19-2	172		Bin_19_2_c_000000000001	200084	201557	r		tRNA-splicing ligase RtcB	rtcB_1		tRNA-splicing ligase that acts by directly joining spliced tRNA halves to mature-sized tRNAs by incorporating the precursor-derived splice junction phosphate into the mature tRNA as a canonical 3',5'-phosphodiester. May act as a RNA ligase with broad substrate specificity, and may function toward other RNAs (By similarity)	RTCB	274854.MG2_1221	3.5e-208	683.8	K14415	0KRRZ@eurNOG,COG1690@NOG,arCOG04246@arNOG	0KRRZ|6.67229988923e-183|611.444824219	L		RTCB; tRNA-splicing ligase RtcB (3'-phosphate/5'-hydroxy nucleic acid ligase) [EC:6.5.1.8]	K14415	229																				0.196769	0.116156	0.0681239	0	0	0	0
SIMO Bin 19-2	173		Bin_19_2_c_000000000001	201658	204517	f		Alanine--tRNA ligase	alaS_1		Catalyzes the attachment of alanine to tRNA(Ala) in a two-step reaction alanine is first activated by ATP to form Ala- AMP and then transferred to the acceptor end of tRNA(Ala). Also edits incorrectly charged Ser-tRNA(Ala) and Gly-tRNA(Ala) via its editing domain (By similarity)	ALAS	274854.MG2_1220	0	1229.3	K01872,K07050	0KRG7@eurNOG,COG0013@NOG,arCOG01255@arNOG	0KRG7|8.52541524111e-310|1031.17297363	J		AARS; alanyl-tRNA synthetase [EC:6.1.1.7]	K01872	320																				0.213004	0.114656	0.057629	0	0	0	0
SIMO Bin 19-2	174		Bin_19_2_c_000000000001	204522	205722	f		Aromatic-amino-acid aminotransferase 2	None		alanine aminotransferase	AAT	274854.MG2_1207	2.5e-189	619.1	K00812	0KVQG@eurNOG,COG0436@NOG,arCOG01131@arNOG	0KVQG|3.10760896705e-168|560.824584961	E				158																				0.0971385	0.0494811	0	0	0	0	0
SIMO Bin 19-2	175		Bin_19_2_c_000000000001	205714	206833	f		None	None																																		0	0.0137408	0	0	0	0	0
SIMO Bin 19-2	176		Bin_19_2_c_000000000001	206906	209969	f		None	None														3														Biotin-requiring enzyme	PF00364.22	0.0031	13.6	1.1		0.573723	0.55032	0.0620883	0	0	0	0
SIMO Bin 19-2	177		Bin_19_2_c_000000000001	210039	210498	f		Protein archease	None														14																				0.126978	0.164999	0	0	0	0	0
SIMO Bin 19-2	178		Bin_19_2_c_000000000001	210502	211234	r		None	None		Sulfite exporter TauE/SafE		868132.Metbo_2058	3.2e-26	80.1	K07090	0KU36@eurNOG,COG0730@NOG,arCOG06728@arNOG	0KU36|5.63932044545e-32|112.524414062	S		uncharacterized protein	K07090	35														Sulfite exporter TauE/SafE	PF01925.19	9.5e-26	87.1	19.4		0.0714444	0.0520666	0	0	0	0	0
SIMO Bin 19-2	179		Bin_19_2_c_000000000001	211294	212347	r		Inosine-5'-monophosphate dehydrogenase	guaB_1		Catalyzes the conversion of inosine 5'-phosphate (IMP) to xanthosine 5'-phosphate (XMP), the first committed and rate- limiting step in the de novo synthesis of guanine nucleotides, and therefore plays an important role in the regulation of cell growth (By similarity)	GUAB	547559.Nmag_3266	8.9e-64	208	K00088,K00364	02T4G@arNOG,0M16U@eurNOG,0RFMR@halNOG,COG0516@NOG,arCOG00612@arNOG	arCOG00612|3.50983700781e-80|266.439941406	F		E1.7.1.7; GMP reductase [EC:1.7.1.7]	K00364	157																				0.103519	0.153321	0	0	0	0	0
SIMO Bin 19-2	180		Bin_19_2_c_000000000001	212910	213165	f		None	None														2																				0	0.270057	0	0	0	0	0
SIMO Bin 19-2	181		Bin_19_2_c_000000000001	213206	214097	f		Digeranylgeranylglyceryl phosphate synthase	None		Prenyltransferase that catalyzes the transfer of the geranylgeranyl moiety of geranylgeranyl diphosphate (GGPP) to the C2 hydroxyl of (S)-3-O-geranylgeranylglyceryl phosphate (GGGP). This reaction is the second ether-bond-formation step in the biosynthesis of archaeal membrane lipids (By similarity)		274854.MG2_1005	6e-42	136.6	K17105	0KTKG@eurNOG,COG0382@NOG,arCOG00476@arNOG	0KTKG|9.77552476742e-56|190.049804688	H		E2.5.1.42; geranylgeranylglycerol-phosphate geranylgeranyltransferase [EC:2.5.1.42]	K17105	58																				0.109611	0	0	0	0	0	0
SIMO Bin 19-2	182		Bin_19_2_c_000000000001	214097	215048	r		Ornithine carbamoyltransferase, anabolic	argF_1		Reversibly catalyzes the transfer of the carbamoyl group from carbamoyl phosphate (CP) to the N(epsilon) atom of ornithine (ORN) to produce L-citrulline (By similarity)	ARCB	274854.MG2_1004	4.3e-131	429.2	K00611	0KRRN@eurNOG,COG0078@NOG,arCOG00912@arNOG	0KRRN|1.14867828583e-120|403.694946289	E		OTC; ornithine carbamoyltransferase [EC:2.1.3.3]	K00611	133																				0.102696	0.0325084	0	0	0.0677954	0	0
SIMO Bin 19-2	183		Bin_19_2_c_000000000001	215034	215880	r		GPN-loop GTPase	None		Conserved hypothetical ATP binding protein		274854.MG2_1003	8.3e-126	409.9	K06883	0KSKF@eurNOG,COG1100@NOG,arCOG01225@arNOG	0KSKF|1.6605870371e-85|287.729888916	S		uncharacterized protein	K06883	74														50S ribosome-binding GTPase	PF01926.23	0.0013	15.1	0		0.749998	0.0879742	0	0	0	0	0
SIMO Bin 19-2	184		Bin_19_2_c_000000000001	216006	218727	f		None	None														21																				0.0162095	0.0226034	0	0	0	0	0
SIMO Bin 19-2	185		Bin_19_2_c_000000000001	218793	219708	f		None	None		Integral membrane protein DUF106		274854.MG2_0999	2.3e-82	265.2		0KTAI@eurNOG,COG1422@NOG,arCOG10126@arNOG	0KTAI|2.72819631266e-65|221.485229492	S				10																				0.121197	0	0	0	0	0	0
SIMO Bin 19-2	186		Bin_19_2_c_000000000001	219713	220250	f		Cytidylate kinase	cmk		Cytidine monophosphate kinase	CMK	274854.MG2_0998	2.8e-61	198.6	K00945	0KTJN@eurNOG,COG1102@NOG,arCOG01037@arNOG	0KTJN|2.05977961312e-53|181.718185425	F		cmk; CMP/dCMP kinase [EC:2.7.4.25]	K00945	47																				0.0715742	0	0	0	0	0	0
SIMO Bin 19-2	187		Bin_19_2_c_000000000001	220254	221220	f		putative tRNA pseudouridine synthase B	truB_1		Could be responsible for synthesis of pseudouridine from uracil-55 in the psi GC loop of transfer RNAs (By similarity)	TRUB	274854.MG2_0997	1.6e-98	321.9	K03177,K11131	0KR9V@eurNOG,COG0130@NOG,arCOG00987@arNOG	0KR9V|4.80328723068e-104|348.708953857	J		DKC1; H/ACA ribonucleoprotein complex subunit 4 [EC:5.4.99.-]	K11131	116																				0.165349	0.108541	0	0	0	0	0
SIMO Bin 19-2	188		Bin_19_2_c_000000000001	221440	223822	r		None	None														2								CBM54 carbohydrate binding module	-	0.078	9.2	7.8								0.0861014	0.0629712	0	0	0	0	0
SIMO Bin 19-2	189		Bin_19_2_c_000000000001	224038	224704	r		GTP cyclohydrolase-2	ribA_1		GTP cyclohydrolase II	RIBA	274854.MG2_0995	2.6e-93	301.4	K01497,K14652	0KR9A@eurNOG,COG0807@NOG,arCOG01321@arNOG	arCOG01321|9.32226284422e-87|292.623596191	H																								0.184485	0.0790853	0	0	0	0	0
SIMO Bin 19-2	190		Bin_19_2_c_000000000001	224725	224962	r		Putative sulfur carrier protein/Ta1414	None		SirA family		589924.Ferp_1121	3.6e-21	65.2		02I44@arcNOG,0KV5X@eurNOG,COG0425@NOG,arCOG02062@arNOG	0KV5X|6.24046208831e-22|78.8451080322	O		tusA; tRNA 2-thiouridine synthesizing protein A [EC:2.8.1.-]	K04085	18																				0	0	0	0.349216	0	0	0
SIMO Bin 19-2	191		Bin_19_2_c_000000000001	224971	226396	r		putative ATP-dependent RNA helicase	None		dead deah box helicase domain protein		274854.MG2_0992	1.6e-181	595.8	K05592,K11927	0KRX9@eurNOG,COG0513@NOG,arCOG00558@arNOG	0KRX9|7.13637578851e-158|520.514160156	L		deaD; ATP-dependent RNA helicase DeaD [EC:3.6.4.13]	K05592	143														DEAD/DEAH box helicase	PF00270.29	5.9e-50	165.7	0		0.0517335	0.101703	0.0738012	0.000328137	0	0	0
SIMO Bin 19-2	192		Bin_19_2_c_000000000001	226673	227978	r		None	None														3																				0.00700098	0.0696913	0	0	0.00314681	0	0
SIMO Bin 19-2	193		Bin_19_2_c_000000000001	228097	228757	f		None	None														3																				0	0	0	0	0	0	0
SIMO Bin 19-2	194		Bin_19_2_c_000000000001	228764	231311	r		Multidrug resistance protein MdtC	mdtC_1		hydrophobe amphiphile efflux-3 (HAE3) family		274854.MG2_0987	2.6e-199	656.9	K07003	0KTA3@eurNOG,COG1033@NOG,arCOG02174@arNOG	arCOG02174|8.18761928543e-133|445.521636963	S				14														MMPL family	PF03176.15	1.4e-36	122.3	21.1		0.0794104	0.0224778	0	0.0255185	0	0	0
SIMO Bin 19-2	195		Bin_19_2_c_000000000001	231420	231678	f		DNA-directed RNA polymerase subunit L	rpoL_1																Metallopeptidase family M81	PF07364.9	0.01	11.4	0														1.82188	0.358848	0.200415	0.409599	0	0	0
SIMO Bin 19-2	196		Bin_19_2_c_000000000001	231691	233113	f		putative tRNA pseudouridine synthase D	truD_1		Could be responsible for synthesis of pseudouridine from uracil-13 in transfer RNAs (By similarity)	TRUD	274854.MG2_0985	1.2e-153	504.5	K06176	0KRM4@eurNOG,COG0585@NOG,arCOG04252@arNOG	0KRM4|1.58756838473e-118|397.069000244	J		truD; tRNA pseudouridine13 synthase [EC:5.4.99.27]	K06176	155																				0.194964	0.227301	0.0206463	0.000328829	0	0	0
SIMO Bin 19-2	197		Bin_19_2_c_000000000001	233133	233400	r		Elongation factor 1-beta	ef1b_1												EEF1B; elongation factor 1-beta	K03232	12																				1.37227	1.48626	0	0	0	0	0
SIMO Bin 19-2	198		Bin_19_2_c_000000000001	233570	234191	f		None	None														8														Cupin domain	PF07883.11	6.3e-11	38.1	0.1		0	0.0914012	0.107961	0	0	0	0
SIMO Bin 19-2	199		Bin_19_2_c_000000000001	234191	234563	r		Single-stranded DNA binding protein Ssb	ssb																																		0	0.00659573	0	0	0	0	0
SIMO Bin 19-2	200		Bin_19_2_c_000000000001	234661	235411	r		Ribosomal RNA large subunit methyltransferase E	rlmE_1		Specifically methylates the uridine in position 2552 of 23S rRNA at the 2'-O position of the ribose in the fully assembled 50S ribosomal subunit (By similarity)	RLME	274854.MG2_0980	1.3e-79	259	K02427	0KRBK@eurNOG,COG0293@NOG,arCOG00079@arNOG	0KRBK|9.34756649276e-71|239.18939209	J		rlmE; 23S rRNA (uridine2552-2'-O)-methyltransferase [EC:2.1.1.166]	K02427	53														FtsJ-like methyltransferase	PF01728.19	3.7e-53	176.5	0		0.0533474	0.0172298	0	0	0	0	0
SIMO Bin 19-2	201		Bin_19_2_c_000000000001	235473	236520	r		L-arabinose 1-dehydrogenase (NAD(P)(+))	None		NAD-dependent epimerase dehydratase	GALE2	644295.Metev_1254	8.4e-114	370.3	K01784	0KRIP@eurNOG,0WK12@methaNOG,COG0451@NOG,arCOG01369@arNOG	0WK12|3.29174504759e-131|438.712799072	M		galE; UDP-glucose 4-epimerase [EC:5.1.3.2]	K01784	136														NAD dependent epimerase/dehydratase family	PF01370.21	1e-42	142.5	0		0.100802	0.19732	0	0	0	0	0
SIMO Bin 19-2	202		Bin_19_2_c_000000000001	236506	237076	r		None	None														7																				0.160285	0.111058	0	0	0	0	0
SIMO Bin 19-2	203		Bin_19_2_c_000000000001	237076	237745	r		Thiol-disulfide oxidoreductase ResA	resA_1														7														Thioredoxin	PF00085.20	0.0069	12.6	0		0.307038	0.461626	0.1048	0	0	0	0
SIMO Bin 19-2	204		Bin_19_2_c_000000000001	237916	238171	f		None	None														2																				0.177907	0	0	0	0	0	0
SIMO Bin 19-2	205		Bin_19_2_c_000000000001	238240	241678	f		None	None		hydrophobe amphiphile efflux-3 (HAE3) family	GYY_05940	274854.MG2_1209	1.7e-43	141.3	K07003	COG1033@NOG,arCOG02174@arNOG	arCOG02174|5.42303002204e-94|314.898986816	S																		MMPL family	PF03176.15	2.3e-22	75.6	37.7		0.0600214	0.0834998	0	0	0	0	0
SIMO Bin 19-2	206		Bin_19_2_c_000000000001	242094	242823	f		Ribose-5-phosphate isomerase A	rpiA_1		Phosphoriboisomerase A	RPIA	274854.MG2_0969	2.8e-84	274.5	K01807	0KSM0@eurNOG,COG0120@NOG,arCOG01122@arNOG	0KSM0|9.6521391879e-78|261.741027832	G		rpiA; ribose 5-phosphate isomerase A [EC:5.3.1.6]	K01807	73																				0.323255	0.289452	0.115409	0.0936473	0	0	0
SIMO Bin 19-2	207		Bin_19_2_c_000000000001	243012	244341	f		Asparagine--tRNA ligase	asnS		asparaginyl-tRNA synthetase	ASNS	274854.MG2_0965	4.8e-259	849.8	K01893	0KS72@eurNOG,COG0017@NOG,arCOG00407@arNOG	0KS72|3.41999250252e-194|646.659606934	J		NARS; asparaginyl-tRNA synthetase [EC:6.1.1.22]	K01893	185																				0.163093	0.150158	0	0.0795158	0	0	0
SIMO Bin 19-2	208		Bin_19_2_c_000000000001	244406	245618	f		Crotonobetainyl-CoA dehydrogenase	caiA_1		Dehydrogenase		274854.MG2_1038	2.6e-207	678.6	K00253	0KS3B@eurNOG,COG1960@NOG,arCOG01709@arNOG	0KS3B|3.44515660709e-154|514.459350586	I		IVD; isovaleryl-CoA dehydrogenase [EC:1.3.8.4]	K00253	115																				0.4159	0.108914	0	0	0	0	0
SIMO Bin 19-2	209		Bin_19_2_c_000000000001	245707	252010	f		Pyrolysin	pls		peptidase S8 and S53, subtilisin, kexin, sedolisin		391623.TERMP_02179	1.4e-95	311.4		0KW4E@eurNOG,COG1404@NOG,arCOG00704@arNOG,arCOG02079@arNOG,arCOG03610@arNOG	arCOG00704|1.48935769432e-152|511.054870605	O				3		Subtilase family	PF00082.19	5.8e-29	97.5	6.3								Subtilase family	PF00082.22	5.8e-29	97.5	6.3		0.0531321	0.0595333	0	0.0178788	0	0	0
SIMO Bin 19-2	210		Bin_19_2_c_000000000001	252060	252915	f		D-2-hydroxyacid dehydrogenase	ddh		Dehydrogenase	HBD	274854.MG2_1044	7.5e-138	448.6	K00074,K15016	0KSRS@eurNOG,COG1250@NOG,arCOG00250@arNOG	0KSRS|2.01262551882e-116|389.553192139	I		paaH; 3-hydroxybutyryl-CoA dehydrogenase [EC:1.1.1.157]	K00074	139														NADP oxidoreductase coenzyme F420-dependent	PF03807.17	0.00045	17	4.9		0.0471645	0.0977618	0	0	0	0	0
SIMO Bin 19-2	211		Bin_19_2_c_000000000001	253074	258315	f		None	None														2																				2.02401	2.70716	0.0757497	0.244459	0.102802	0.0152879	0
SIMO Bin 19-2	212		Bin_19_2_c_000000000002	1177	1798	r		None	None																																		0	0	0	0	0	0	0
SIMO Bin 19-2	213		Bin_19_2_c_000000000002	1798	2857	r		Protein pelota	pelA_1		May function in recognizing stalled ribosomes, interact with stem-loop structures in stalled mRNA molecules, and effect endonucleolytic cleavage of the mRNA. May play a role in the release non-functional ribosomes and degradation of damaged mRNAs. Has endoribonuclease activity (By similarity)	PELA	274854.MG2_1410	4.2e-93	304.8	K06965	0KRCG@eurNOG,COG1537@NOG,arCOG01741@arNOG	arCOG01741|2.35097286025e-78|264.757751465	S		PELO; protein pelota	K06965	63																				0	0.0543702	0	0.0463621	0	0	0
SIMO Bin 19-2	214		Bin_19_2_c_000000000002	2870	4586	r		Formate--tetrahydrofolate ligase	fhs_1		formyltetrahydrofolate synthetase	FHS	274854.MG2_1409	2.1e-245	804.4	K01938	0KRYV@eurNOG,COG2759@NOG,arCOG04541@arNOG	arCOG04541|3.85852793279e-234|779.455078125	F		fhs; formate--tetrahydrofolate ligase [EC:6.3.4.3]	K01938	230																				0.0640736	0.0323144	0	0	0.0402044	0	0
SIMO Bin 19-2	215		Bin_19_2_c_000000000003	181	1534	f		Allantoinase	allB_1		dihydroorotase EC 3.5.2.3	PYRC	274854.MG2_0514	8.6e-167	547.7	K01464,K01465,K01466	0KRDK@eurNOG,COG0044@NOG,arCOG00689@arNOG	0KRDK|1.2460833865e-134|450.510528564	F		URA4; dihydroorotase [EC:3.5.2.3]	K01465	197		Amidohydrolase family	PF01979.17	3.4e-30	101.7	0		CE9 carbohydrate esterase	-	1.1e-13	46.7	0		Amidohydrolase family	PF07969.11	3.3e-11	39.5	0.3		0.225164	0.0431603	0	0	0	0	0
SIMO Bin 19-2	216		Bin_19_2_c_000000000003	1530	3915	r		None	None		beta propeller domain protein		274854.MG2_0221	2.8e-217	713.3	K14475	0KSG0@eurNOG,COG4880@NOG,arCOG02284@arNOG	0KSG0|1.99511771028e-125|420.411621094	S				74																				0.361805	0.544492	0.124017	0.0888136	0	0	0
SIMO Bin 19-2	217		Bin_19_2_c_000000000003	3970	4171	r		None	None																																		0.481186	0.135091	0	0	0	0	0
SIMO Bin 19-2	218		Bin_19_2_c_000000000003	4305	5154	r		None	None		Transcriptional regulator		274854.MG2_0220	2.7e-62	204.2	K07013	COG3398@NOG,arCOG02611@arNOG	arCOG02611|5.02104709149e-27|95.921546936	K				5																				0.383693	0.061268	0	0	0.0769078	0	0
SIMO Bin 19-2	219		Bin_19_2_c_000000000003	5255	6287	f		None	None		Leucyl aminopeptidase	PEPB1	274854.MG2_0511	7.1e-98	319.2		0KSRZ@eurNOG,COG2309@NOG,arCOG01890@arNOG	arCOG01890|3.14327632827e-101|339.657684326	E				108		Thermophilic metalloprotease (M29)	PF02073.12	7e-12	41	0.1														0.073266	0.117608	0	0	0	0	0
SIMO Bin 19-2	220		Bin_19_2_c_000000000003	6286	6892	f		None	None												thiN; thiamine pyrophosphokinase [EC:2.7.6.2]	K00949	19																				0.171559	0.0394089	0	0	0	0	0
SIMO Bin 19-2	221		Bin_19_2_c_000000000003	6898	7957	r		None	None		Domain of unknown function DUF20		368407.Memar_2437	1.4e-30	96.5		0KTQJ@eurNOG,0WMGK@methaNOG,COG0628@NOG,arCOG02642@arNOG	0KTQJ|8.93792611727e-46|157.969802856	S				43														AI-2E family transporter	PF01594.16	5.2e-43	143.6	34.6		0.115724	0.166509	0	0	0	0	0
SIMO Bin 19-2	222		Bin_19_2_c_000000000003	8001	9192	r		Trehalose synthase	treT_1		glycosyl transferase group 1		274854.MG2_0504	4.3e-141	459.2		0KTVA@eurNOG,COG0438@NOG,arCOG01403@arNOG	0KTVA|9.05220046312e-78|263.11819458	M				38								GT4 glycosyltransferase	-	3.6e-36	120.5	0		Glycosyl transferases group 1	PF00534.20	1.2e-35	118.8	0		0.0420588	0.0282924	0	0	0	0	0
SIMO Bin 19-2	223		Bin_19_2_c_000000000003	9348	10080	f		Glycosyltransferase AglJ	aglJ_1		glycosyl transferase family 2	GST	274854.MG2_0503	1.1e-111	363.9	K00786	0KS61@eurNOG,COG0463@NOG,arCOG00894@arNOG	0KS61|7.02227758789e-72|243.440963745	M				33								GT2 glycosyltransferase	PF00535.25	5.6e-24	81.1	0		Glycosyl transferase family 2	PF00535.26	5.6e-24	81.1	0		0.51044	0.170054	0	0	0	0	0
SIMO Bin 19-2	224		Bin_19_2_c_000000000003	10121	14777	r		None	None														2								CBM44 carbohydrate binding module	-	8.5e-06	22.2	0.1		REJ domain	PF02010.15	5.6e-06	21.6	6.7		0.0269303	0.0304242	0	0	0	0	0
SIMO Bin 19-2	225		Bin_19_2_c_000000000003	14894	15128	f		putative HTH-type transcriptional regulator	None		Transcriptional regulator	TRH5	274854.MG2_0500	2.1e-21	66.9		0KUR6@eurNOG,COG1522@NOG,arCOG01117@arNOG	0KUR6|1.71939579904e-24|86.7464981079	K				21																				0	0.0964667	0	0	0	0	0
SIMO Bin 19-2	226		Bin_19_2_c_000000000003	15131	15365	f		putative HTH-type transcriptional regulator	None		Transcriptional regulator		274854.MG2_0499	1.4e-28	90		0KUR6@eurNOG,COG1522@NOG,arCOG01117@arNOG	0KUR6|4.72027500928e-21|75.7075424194	K				21																				0	0.147496	0	0	0	0	0
SIMO Bin 19-2	227		Bin_19_2_c_000000000003	15384	17538	r		putative adenylyl-sulfate kinase	cysC																												ATPase family associated with various cellular activities (AAA)	PF00004.29	3.5e-06	23.7	0		0.0912662	0.0266548	0	0	0	0	0
SIMO Bin 19-2	228		Bin_19_2_c_000000000003	17563	19321	f		UvrABC system protein C	uvrC		The UvrABC repair system catalyzes the recognition and processing of DNA lesions. UvrC both incises the 5' and 3' sides of the lesion. The N-terminal half is responsible for the 3' incision and the C-terminal half is responsible for the 5' incision (By similarity)	UVRC	274854.MG2_0497	2e-242	797.2	K03703	0KRFH@eurNOG,COG0322@NOG,arCOG04753@arNOG	0KRFH|4.58500169199e-171|571.21081543	L		uvrC; excinuclease ABC subunit C	K03703	132														Helix-hairpin-helix motif	PF00633.23	0.00027	17	0		0.00806426	0.0364738	0	0	0	0	0
SIMO Bin 19-2	229		Bin_19_2_c_000000000003	19321	22345	r		None	None														1														Heme exporter protein D (CcmD)	PF04995.14	1.4	5.4	9.3		0.0105223	0.0285064	0	0	0	0	0
SIMO Bin 19-2	230		Bin_19_2_c_000000000003	22362	23247	f		tRNA(Phe) (4-demethylwyosine(37)-C(7)) aminocarboxypropyltransferase	taw2_1		K07055 tRNA wybutosine-synthesizing protein 2 EC 2.1.1	TAW2	274854.MG2_0495	8.2e-62	201.2	K07055	0KS1T@eurNOG,COG2520@NOG,arCOG10124@arNOG	arCOG10124|4.41964009105e-66|224.668731689	J																								0.135629	0.0332693	0	0	0	0	0
SIMO Bin 19-2	231		Bin_19_2_c_000000000003	23297	25193	f		Xaa-Pro dipeptidyl-peptidase	pepX_1		X-Pro dipeptidyl-peptidase (S15 family)		274854.MG2_0167	7.3e-150	488.2	K06978	0KXM7@eurNOG,COG2936@NOG,arCOG07590@arNOG	0KXM7|2.94708810353e-152|508.89932251	S		pepX; X-Pro dipeptidyl-peptidase [EC:3.4.14.11]	K01281	18		X-Pro dipeptidyl-peptidase (S15 family)	PF02129.15	1.1e-38	129.6	5.2														0.0418729	0.0438268	0	0	0	0	0
SIMO Bin 19-2	232		Bin_19_2_c_000000000003	25195	25549	f		Chemotaxis response regulator protein-glutamate methylesterase/glutamine deamidase	cheB_1														7														Response regulator receiver domain	PF00072.24	1.3e-07	28.1	0		0.114804	0.0406625	0	0	0	0	0
SIMO Bin 19-2	233		Bin_19_2_c_000000000003	25545	26046	f		Acetyltransferase YpeA	ypeA		GCN5-related N-acetyltransferase	MBAR_A2520	304371.MCP_2011	6.6e-28	88.6	K03823	0KTM4@eurNOG,0WMJY@methaNOG,COG1247@NOG,arCOG00830@arNOG	arCOG00830|3.63535689063e-33|115.820953369	K		pat; phosphinothricin acetyltransferase [EC:2.3.1.183]	K03823	35																				0	0.0479948	0	0	0	0	0
SIMO Bin 19-2	234		Bin_19_2_c_000000000003	26042	26720	f		None	None														2		Prokaryotic homologs of the JAB domain	PF14464.3	2.2e-05	20.4	0.3														0	0	0	0	0	0	0
SIMO Bin 19-2	235		Bin_19_2_c_000000000003	26725	27262	r		Oligoribonuclease	orn_1												orn; oligoribonuclease [EC:3.1.-.-]	K13288	83																				0	0.0444726	0	0	0	0	0
SIMO Bin 19-2	236		Bin_19_2_c_000000000003	27222	27339	r		None	None																																		0	0	0	0	0	0	0
SIMO Bin 19-2	237		Bin_19_2_c_000000000003	27290	28553	r		None	None		Major facilitator superfamily		274854.MG2_1135	2e-71	232.3		0KUK0@eurNOG,COG0477@NOG,arCOG00135@arNOG	arCOG00135|2.97672817378e-52|179.112472534	G				56														Major Facilitator Superfamily	PF07690.16	1.2e-26	89.7	34.3		0.0361689	0	0	0	0	0	0
SIMO Bin 19-2	238		Bin_19_2_c_000000000003	28570	29377	r		None	None																																		0.0679277	0	0	0	0	0	0
SIMO Bin 19-2	239		Bin_19_2_c_000000000003	29425	29842	r		None	None																																		0.129191	0	0	0	0	0	0
SIMO Bin 19-2	240		Bin_19_2_c_000000000003	29897	30968	r		None	None												alkB1_2; alkane 1-monooxygenase [EC:1.14.15.3]	K00496	58																				0.201499	0.0917908	0	0	0	0	0
SIMO Bin 19-2	241		Bin_19_2_c_000000000003	30960	31485	r		Peptide methionine sulfoxide reductase MsrA	msrA_1		Has an important function as a repair enzyme for proteins that have been inactivated by oxidation. Catalyzes the reversible oxidation-reduction of methionine sulfoxide in proteins to methionine (By similarity)	MSRA	416348.Hlac_0830	1.4e-64	207.2	K07304,K12267	0KT14@eurNOG,0RH5P@halNOG,COG0225@NOG,arCOG02816@arNOG	0RH5P|5.05322463134e-71|239.253173828	O		msrA; peptide-methionine (S)-S-oxide reductase [EC:1.8.4.11]	K07304	110																				0	0	0	0	0	0	0
SIMO Bin 19-2	242		Bin_19_2_c_000000000003	31803	33276	f		None	None														5								GH74 glycoside hydrolase	-	1.4e-08	30.7	3.8								0.03529	0.141697	0.0535472	0	0	0	0
SIMO Bin 19-2	243		Bin_19_2_c_000000000003	33278	34742	r		Inosine-5'-monophosphate dehydrogenase	guaB_2		Catalyzes the conversion of inosine 5'-phosphate (IMP) to xanthosine 5'-phosphate (XMP), the first committed and rate- limiting step in the de novo synthesis of guanine nucleotides, and therefore plays an important role in the regulation of cell growth (By similarity)	GUAB	243232.MJ_1616	2.8e-162	532.7	K00088	02TCX@arNOG,0KRC2@eurNOG,0WQCZ@methNOG,COG0516@NOG,arCOG00612@arNOG	02TCX|1.66120411919e-193|644.666137695	F		IMPDH; IMP dehydrogenase [EC:1.1.1.205]	K00088	254														CBS domain	PF00571.28	1.1e-21	73.4	4.7		0.0811281	0.0351952	0	0	0	0	0
SIMO Bin 19-2	244		Bin_19_2_c_000000000003	34858	35323	f		None	None		Pfam:DUF785		259564.Mbur_0685	4.7e-27	82		02SNZ@arNOG,0KWA3@eurNOG,0WNQ9@methaNOG,COG4067@NOG	02SNZ|9.82037447743e-23|82.0075531006	O				38																				0	0	0	0	0	0	0
SIMO Bin 19-2	245		Bin_19_2_c_000000000003	35349	35688	f		None	None		UPF0145 protein		274854.MG2_0212	9.8e-43	135		0KTZB@eurNOG,COG0393@NOG,arCOG02287@arNOG	0KTZB|7.90394211112e-42|142.953613281	S				46																				0.164492	0	0.195184	0	0	0	0
SIMO Bin 19-2	246		Bin_19_2_c_000000000003	35696	36215	f		None	None														9																				0	0.115353	0.0405267	0	0	0	0
SIMO Bin 19-2	247		Bin_19_2_c_000000000003	36215	36815	r		None	None		NA		351160.RCIX465	2e-30	96.1		0KUR3@eurNOG,11FY5@NOG,arCOG04693@arNOG	arCOG04693|4.48286805518e-32|111.985656738	S				34																				0	0.233911	0	0	0	0	0
SIMO Bin 19-2	248		Bin_19_2_c_000000000003	36979	37999	f		S-adenosyl-L-methionine-dependent tRNA 4-demethylwyosine synthase	taw1_1		Wyosine base formation	TAW1	273116.TVN0506	1.2e-111	361.1	K15449	0KS1E@eurNOG,1CCBS@theNOG,COG0731@NOG,arCOG04174@arNOG	1CCBS|1.1504940284e-117|393.656707764	C		TYW1; tRNA wybutosine-synthesizing protein 1 [EC:4.1.3.44]	K15449	129																				0.0407704	0.0235739	0	0	0	0	0
SIMO Bin 19-2	249		Bin_19_2_c_000000000003	37995	38745	r		Coenzyme F420:L-glutamate ligase	fbiB_1		Nitroreductase		868132.Metbo_1839	4.1e-29	95.7		COG0778@NOG,arCOG00288@arNOG	arCOG00288|2.89063153335e-35|123.858108521	C				79																				0.221791	0.180368	0	0	0	0	0
SIMO Bin 19-2	250		Bin_19_2_c_000000000003	38813	39335	f		tRNA(Ile2) 2-agmatinylcytidine synthetase TiaS	tiaS_1																																		0	0	0	0	0	0	0
SIMO Bin 19-2	251		Bin_19_2_c_000000000003	39385	40000	f		Trans-aconitate 2-methyltransferase	tam_1		Methyltransferase type 11	SCM	274854.MG2_0302	2.8e-53	172.8		0KT7H@eurNOG,122B3@NOG,arCOG01781@arNOG	arCOG01781|5.23376149239e-33|115.567199707	Q				34																				0	0.0877714	0	0	0	0	0
SIMO Bin 19-2	252		Bin_19_2_c_000000000003	40103	40958	f		Chromosome partition protein Smc	smc_1		Pentapeptide repeats (8 copies)		188937.MA1892	7.1e-55	176.5		0KV8J@eurNOG,0WN8H@methaNOG,COG1357@NOG,arCOG03124@arNOG	0KV8J|1.09620953456e-28|101.54838562	P				10														Type III secretion protein YscO	PF07321.12	0.006	12.8	3.4		0.0659566	0.105606	0	0	0	0	0
SIMO Bin 19-2	253		Bin_19_2_c_000000000003	41209	41821	r		None	None														2																				0	0	0	0	0	0	0
SIMO Bin 19-2	254		Bin_19_2_c_000000000003	42008	42269	r		None	None		glycosyl transferase family 2	GST	274854.MG2_0503	5e-39	124.6	K00786	0KS61@eurNOG,COG0463@NOG,arCOG00894@arNOG	0KS61|6.34769853381e-13|49.8981666565	M				3																				0	0	0	0	0.21241	0	0
SIMO Bin 19-2	255		Bin_19_2_c_000000000004	64	2428	r		None	None		Thrombospondin type 3		274854.MG2_1752	6.6e-65	207.8		0KTJJ@eurNOG,COG2319@NOG,arCOG02561@arNOG	0KTJJ|1.0362342449e-25|91.5108718872	S				4																				0	0.0716847	0	0	0	0	0
SIMO Bin 19-2	256		Bin_19_2_c_000000000004	2479	5500	r		None	None														1																				0.0991747	0.0801355	0	0.0393145	0.0316728	0	0
SIMO Bin 19-2	257		Bin_19_2_c_000000000004	5559	5982	r		None	None		NA		274854.MG2_1530	5e-57	180.8		0KTPG@eurNOG,11RIA@NOG,arCOG03678@arNOG	arCOG03678|1.35106794506e-47|162.362838745	S				19																				0.297169	0	0	0	0	0	0
SIMO Bin 19-2	258		Bin_19_2_c_000000000004	6103	7021	f		N(1)-aminopropylagmatine ureohydrolase	None		agmatinase (EC 3.5.3.11)	SPEB	274854.MG2_1531	5.4e-106	346.4	K01476,K01480	0KS59@eurNOG,COG0010@NOG,arCOG01700@arNOG	0KS59|2.46831966003e-73|247.654022217	E		speB; agmatinase [EC:3.5.3.11]	K01480	69																				0	0	0	0	0	0	0
SIMO Bin 19-2	259		Bin_19_2_c_000000000004	7080	9894	f		None	None														8		Zinc carboxypeptidase	PF00246.21	1.6e-38	129.4	0.8								Acyltransferase family	PF01757.22	1.6e-26	89.4	39.2		0.0697485	0.0378417	0	0	0	0	0
SIMO Bin 19-2	260		Bin_19_2_c_000000000004	10009	11512	f		cytosol aminopeptidase	pepA_1		Presumably involved in the processing and regular turnover of intracellular proteins. Catalyzes the removal of unsubstituted N-terminal amino acids from various peptides (By similarity)	PEPA	274854.MG2_1528	1.9e-170	557.1	K01255	COG0260@NOG,arCOG04322@arNOG	arCOG04322|4.17861020477e-140|469.019104004	E		CARP; leucyl aminopeptidase [EC:3.4.11.1]	K01255	149		Cytosol aminopeptidase family, catalytic domain	PF00883.18	1.1e-103	342.9	0														0.21527	0.301355	0	0.00559994	0.0527326	0	0
SIMO Bin 19-2	261		Bin_19_2_c_000000000004	11513	13400	r		Chaperone protein DnaK	dnaK_1		Acts as a chaperone (By similarity)	DNAK	323259.Mhun_0128	1.5e-233	766.6	K04043	0KRG8@eurNOG,0WK7W@methaNOG,COG0443@NOG,arCOG03060@arNOG	0WK7W|3.53114832063e-274|912.048034668	O		dnaK; molecular chaperone DnaK	K04043	310														Hsp70 protein	PF00012.20	3.4e-233	771.4	13		0.301687	1.0182	0	0.045347	0	0	0
SIMO Bin 19-2	262		Bin_19_2_c_000000000004	13421	14060	r		None	None														1																				0.738061	0.580572	0	0	0.0957561	0	0
SIMO Bin 19-2	263		Bin_19_2_c_000000000004	14230	15826	f		Thermosome subunit	ths_1		Thermosome		274854.MG2_1632	3.6e-112	369.4		COG0459@NOG,arCOG01257@arNOG	arCOG01257|1.2063362477e-145|487.3019104	O		cct; archaeal chaperonin	K22447	139																				0.0205292	0.0365889	0.0442038	0	0	0	0
SIMO Bin 19-2	264		Bin_19_2_c_000000000004	15807	16770	r		L-arabinose 1-dehydrogenase (NAD(P)(+))	None		Polysaccharide biosynthesis protein		490899.DKAM_0817	5.8e-105	338.6		0FDXW@creNOG,COG0451@NOG,arCOG04468@arNOG	0FDXW|1.76576088895e-106|356.990081787	M				133														NAD dependent epimerase/dehydratase family	PF01370.21	5.8e-30	100.7	0		0.0824414	0.0251391	0	0	0	0	0
SIMO Bin 19-2	265		Bin_19_2_c_000000000004	16855	18538	f		CTP synthase	pyrG_2		Catalyzes the ATP-dependent amination of UTP to CTP with either L-glutamine or ammonia as the source of nitrogen (By similarity)	PYRG	274854.MG2_1629	5e-290	954.9	K01937	0KRTS@eurNOG,COG0504@NOG,arCOG00063@arNOG	0KRTS|3.09701472707e-238|793.035461426	F		pyrG; CTP synthase [EC:6.3.4.2]	K01937	142		Glutamine amidotransferase class-I	PF00117.25	1.1e-58	194.4	0														0.141517	0.143552	0	0	0	0	0
SIMO Bin 19-2	266		Bin_19_2_c_000000000004	18557	18821	f		None	None														10																				0	0.063199	0	0	0	0	0
SIMO Bin 19-2	267		Bin_19_2_c_000000000004	18828	19311	r		None	None																																		0.0834899	0.0795857	0	0	0	0	0
SIMO Bin 19-2	268		Bin_19_2_c_000000000004	19391	20531	r		lipid kinase YegS	yegS_1		ATP-NAD AcoX kinase		274854.MG2_1620	4.6e-126	412	K00858	0KRME@eurNOG,COG3199@NOG,arCOG01350@arNOG	0KRME|2.14174561612e-110|370.120269775	S				107																				0.336323	0.21322	0	0	0	0	0
SIMO Bin 19-2	269		Bin_19_2_c_000000000004	20638	21496	f		Carbamate kinase	cpkA_1		carbamate kinase	CPKA	679926.Mpet_0185	1.1e-108	354.2	K00926	COG0549@NOG,arCOG00863@arNOG	arCOG00863|6.72460942079e-100|335.265625	E		arcC; carbamate kinase [EC:2.7.2.2]	K00926	196																				0	0	0	0	0	0	0
SIMO Bin 19-2	270		Bin_19_2_c_000000000004	21497	22001	r		None	None		VIT family		456442.Mboo_1653	6.2e-38	117.6		0KSXQ@eurNOG,0WNM1@methaNOG,COG1814@NOG,arCOG01096@arNOG	0WNM1|1.0883595727e-39|138.198562622	S				28														VIT family	PF01988.19	9.1e-15	51.3	15.4		0.0875122	0	0	0	0	0	0
SIMO Bin 19-2	271		Bin_19_2_c_000000000004	22179	24135	f		Threonine--tRNA ligase catalytic subunit	thrS-cat_1		Threonyl-tRNA synthetase	THRS	64091.VNG1835G	6.6e-145	473.9	K01868	0KRJ9@eurNOG,0RFXQ@halNOG,COG0441@NOG,arCOG00401@arNOG	0RFXQ|1.37002802337e-166|556.98449707	J		TARS; threonyl-tRNA synthetase [EC:6.1.1.3]	K01868	229																				0.0710298	0.0852157	0	0	0	0	0
SIMO Bin 19-2	272		Bin_19_2_c_000000000004	24137	25859	r		None	None																																		0.0556175	0.0131087	0	0	0	0	0
SIMO Bin 19-2	273		Bin_19_2_c_000000000004	25935	27978	r		None	None														1																				0.0228226	0.0192958	0	0	0	0	0
SIMO Bin 19-2	274		Bin_19_2_c_000000000004	28017	29001	r		Galactokinase	galK_1		GHMP kinases N terminal domain		273116.TVN0888	1e-80	259.4	K07031	0KT8Y@eurNOG,1CD7J@theNOG,COG2605@NOG,arCOG01030@arNOG	0KT8Y|2.18406829381e-91|307.920013428	S		hddA; D-glycero-alpha-D-manno-heptose-7-phosphate kinase [EC:2.7.1.168]	K07031	96																				0	0	0	0	0	0	0
SIMO Bin 19-2	275		Bin_19_2_c_000000000004	29081	30047	f		Aspartate carbamoyltransferase	pyrB_1		Aspartate transcarbamylase	PYRB	274854.MG2_1613	4e-151	494.5	K00609	0KR9J@eurNOG,COG0540@NOG,arCOG00911@arNOG	0KR9J|3.4126767824e-133|444.54296875	F		pyrB; aspartate carbamoyltransferase catalytic subunit [EC:2.1.3.2]	K00609	155																				0.0512028	0.12141	0	0	0	0	0
SIMO Bin 19-2	276		Bin_19_2_c_000000000004	30043	30511	f		Aspartate carbamoyltransferase regulatory chain	pyrI_1		Involved in allosteric regulation of aspartate carbamoyltransferase (By similarity)	PYRI	274854.MG2_1612	3.8e-66	214.4	K00610	0KTGC@eurNOG,COG1781@NOG,arCOG04229@arNOG	arCOG04229|1.22848362403e-52|178.803604126	F		pyrI; aspartate carbamoyltransferase regulatory subunit	K00610	60																				0.0679902	0.0720005	0	0	0	0	0
SIMO Bin 19-2	277		Bin_19_2_c_000000000004	30520	30919	f		None	None														55																				0.0465854	0	0	0	0	0	0
SIMO Bin 19-2	278		Bin_19_2_c_000000000004	30984	32022	f		Formyl-CoA:oxalate CoA-transferase	frc		L-carnitine dehydratase bile acid-inducible protein F		274854.MG2_0031	1.5e-115	376.5	K02217,K07749	0KSV3@eurNOG,COG1804@NOG,arCOG02304@arNOG	0KSV3|3.52645322628e-95|320.20614624	C				146																				0.044616	0.161683	0	0	0	0	0
SIMO Bin 19-2	279		Bin_19_2_c_000000000004	32026	33031	r		tRNA-5-methyluridine(54) 2-sulfurtransferase	ttuA_1		pp-loop domain protein	GYY_07610	274854.MG2_1611	1.2e-117	384.8		0KRBG@eurNOG,COG0037@NOG,arCOG00042@arNOG	0KRBG|1.13457268778e-98|331.239044189	D				99																				0.179936	0.0260416	0	0	0	0	0
SIMO Bin 19-2	280		Bin_19_2_c_000000000004	33402	34611	r		None	None																																		0	0.0499246	0	0	0.0149454	0	0
SIMO Bin 19-2	281		Bin_19_2_c_000000000004	34623	35877	r		None	None		conserved repeat domain protein		274854.MG2_1604	1.4e-211	692.9		0KUZQ@eurNOG,COG1721@NOG,arCOG02742@arNOG	0KUZQ|3.2217377367e-110|369.912841797	S				37																				0	0.0530898	0	0	0	0	0
SIMO Bin 19-2	282		Bin_19_2_c_000000000004	35876	37517	r		None	None														1																				0.0708417	0.106757	0	0	0	0	0
SIMO Bin 19-2	283		Bin_19_2_c_000000000004	37606	37756	r		None	None														1																				0	0.17775	0	0	0	0	0
SIMO Bin 19-2	284		Bin_19_2_c_000000000004	37858	40084	r		VCP-like ATPase	vat_1		AAA family ATPase, CDC48 subfamily	CDC48A	274854.MG2_1601	0	1295.6	K13525	0KRDG@eurNOG,COG0464@NOG,arCOG01308@arNOG	0KRDG|0.0|1084.90661621	O		VCP; transitional endoplasmic reticulum ATPase	K13525	393														ATPase family associated with various cellular activities (AAA)	PF00004.29	2.8e-98	321.7	0		0.217247	0.410405	0.0486227	0	0	0	0
SIMO Bin 19-2	285		Bin_19_2_c_000000000004	40226	41855	f		Alpha-ketoglutarate semialdehyde dehydrogenase	None		Aldehyde dehydrogenase	ALDY2	274854.MG2_1600	0	1040.7	K00128,K00140,K18128	0KRCS@eurNOG,COG1012@NOG,arCOG01252@arNOG	arCOG01252|5.92897448078e-158|527.5234375	C		xylA; alpha-ketoglutaric semialdehyde dehydrogenase [EC:1.2.1.-]	K22187	200																				0.211383	0.339499	0	0.0499457	0.0282344	0	0
SIMO Bin 19-2	286		Bin_19_2_c_000000000004	41855	42428	f		None	None														2																				0.105015	0.262061	0	0	0	0	0
SIMO Bin 19-2	287		Bin_19_2_c_000000000004	42678	43476	f		None	None														72																				0.187131	0.0327968	0.0774254	0	0	0	0
SIMO Bin 19-2	288		Bin_19_2_c_000000000004	43478	45314	f		Fumarate reductase (CoM/CoB) subunit A	tfrA_1		succinate dehydrogenase	SDHA	274854.MG2_1658	5.7e-281	925.1	K00239,K18209	0KRBI@eurNOG,COG1053@NOG,arCOG00571@arNOG	0KRBI|3.99781142458e-199|663.694152832	C		sdhA; succinate dehydrogenase / fumarate reductase, flavoprotein subunit [EC:1.3.5.1 1.3.5.4]	K00239	265								AA3_1 cellobiose oxidoreductase	-	0.00021	15.7	0.6		FAD binding domain	PF00890.24	1.9e-91	303.4	4.7		0.0492471	0.169009	0	0	0	0	0
SIMO Bin 19-2	289		Bin_19_2_c_000000000004	45316	46081	f		Fumarate reductase (CoM/CoB) subunit B	tfrB_1		Succinate dehydrogenase and fumarate reductase iron-sulfur protein	SDHB	274854.MG2_1659	8.7e-120	389.6	K00240,K18210	0KTQ6@eurNOG,COG0479@NOG,arCOG00962@arNOG	0KTQ6|8.1446204964e-54|183.878158569	C		sdhB; succinate dehydrogenase / fumarate reductase, iron-sulfur subunit [EC:1.3.5.1 1.3.5.4]	K00240	118														2Fe-2S iron-sulfur cluster binding domain	PF00111.27	7.4e-06	22.1	0.8		0.292394	0.260435	0	0.041564	0	0	0
SIMO Bin 19-2	290		Bin_19_2_c_000000000005	141	999	f		None	None																																		0.166702	0.287494	0	0.0185294	0	0	0
SIMO Bin 19-2	291		Bin_19_2_c_000000000005	1017	1389	f		None	None														1																				0.0262537	0.0461701	0	0.157122	0	0	0
SIMO Bin 19-2	292		Bin_19_2_c_000000000005	2896	4177	f		Serine hydroxymethyltransferase	glyA_1		Catalyzes the reversible interconversion of serine and glycine with a modified folate serving as the one-carbon carrier. Also exhibits a pteridine-independent aldolase activity toward beta-hydroxyamino acids, producing glycine and aldehydes, via a retro-aldol mechanism (By similarity)	GLYA	274854.MG2_1204	6.3e-207	679.7	K00600	0KRMD@eurNOG,COG0112@NOG,arCOG00070@arNOG	0KRMD|2.05566140503e-161|538.477966309	E		glyA; glycine hydroxymethyltransferase [EC:2.1.2.1]	K00600	190																				0	0.0586108	0	0	0	0	0
SIMO Bin 19-2	293		Bin_19_2_c_000000000005	4230	8232	f		None	None		Putative Ig domain		274854.MG2_0906	0	1144.8		02TB5@arNOG,0M206@eurNOG,0XS46@NOG	0M206|3.37711028938e-111|373.904998779	E				26		M60-like;	PF13402.3	8.6e-78	258.2	0.2								Putative Ig domain	PF05345.12	1.3e-16	56.8	19.5		0.131071	0.0335568	0	0.019746	0	0	0
SIMO Bin 19-2	294		Bin_19_2_c_000000000005	8235	9291	r		O-acetyltransferase WecH	wecH														11														Acyltransferase family	PF01757.22	6e-16	54.6	18.5		0.053104	0	0	0	0	0	0
SIMO Bin 19-2	295		Bin_19_2_c_000000000005	9295	10573	r		AMP phosphorylase	deoA		thymidine phosphorylase	GYY_01685	274854.MG2_1298	1.6e-113	371.4	K08352,K18931	0KRQC@eurNOG,COG0213@NOG,arCOG02013@arNOG	0KRQC|3.43137183818e-91|307.399139404	F		deoA; thymidine phosphorylase [EC:2.4.2.4]	K00758	57																				0	0.0175349	0	0.0486621	0	0	0
SIMO Bin 19-2	296		Bin_19_2_c_000000000005	10569	15138	r		Cardiolipin synthase B	clsB		Bacterial protein of unknown function (DUF839)		274854.MG2_0025	6.2e-231	759.4	K07093	0KW0U@eurNOG,0XQAU@NOG,arCOG08119@arNOG	arCOG08119|2.35992141561e-164|549.063659668	S																								0.0557826	0.042066	0	0	0	0	0
SIMO Bin 19-2	297		Bin_19_2_c_000000000005	15224	17915	r		None	None														1														CD36 family	PF01130.21	2e-10	36	0.2		0.254166	0.405318	0	0.145265	0.0338782	0	0
SIMO Bin 19-2	298		Bin_19_2_c_000000000005	18022	19678	r		None	None		integral membrane protein		274854.MG2_1293	6.2e-172	564.8	K08971	0KREQ@eurNOG,COG1784@NOG,arCOG04469@arNOG	0KREQ|3.56869319056e-110|369.515106201	S		putative membrane protein	K08971	32														Tripartite tricarboxylate transporter TctA family	PF01970.16	1.6e-48	161.6	17.6		0.0958829	0.0363498	0	0	0	0	0
SIMO Bin 19-2	299		Bin_19_2_c_000000000005	19687	21241	r		None	None														1																				0.0991354	0.391883	0	0.0743217	0	0	0
SIMO Bin 19-2	300		Bin_19_2_c_000000000005	21620	22559	f		None	None																																		0.445557	0.0911067	0	0.0403357	0	0	0
SIMO Bin 19-2	301		Bin_19_2_c_000000000005	22648	23851	f		None	None														1																				0.139059	0.216875	0	0.0859007	0	0	0
SIMO Bin 19-2	302		Bin_19_2_c_000000000005	23847	25539	r		None	None																																		0.244476	0.0726995	0	0	0	0	0
SIMO Bin 19-2	303		Bin_19_2_c_000000000005	25630	26317	f		CDP-archaeol synthase	carS_1		UPF0290 protein		274854.MG2_1285	5.4e-63	205.4	K19664	0KTBS@eurNOG,COG0575@NOG,arCOG04106@arNOG	arCOG04106|7.80545867108e-48|163.658889771	I		carS; CDP-2,3-bis-(O-geranylgeranyl)-sn-glycerol synthase [EC:2.7.7.67]	K19664	29																				0.445739	0.193098	0	0	0	0	0
SIMO Bin 19-2	304		Bin_19_2_c_000000000005	26389	27658	f		Pyruvate carboxylase subunit A	pycA_2		phosphoribosylamine--glycine ligase (EC 6.3.4.13)	PURD	274854.MG2_1284	1.9e-147	484.3	K01945	0KS2I@eurNOG,COG0151@NOG,arCOG04415@arNOG	arCOG04415|1.48247475574e-108|364.614105225	F		purD; phosphoribosylamine---glycine ligase [EC:6.3.4.13]	K01945	148																				0	0.0843005	0	0	0	0	0
SIMO Bin 19-2	305		Bin_19_2_c_000000000005	27778	37315	f		Dolichyl-monophosphooligosaccharide--protein glycotransferase AglB	aglB		Inherit from arCOG: glycosyl transferase family 39		274854.MG2_1283	0	1151.2	K02230,K07151	0KYED@eurNOG,COG1287@NOG,arCOG00567@arNOG,arCOG05365@arNOG	0KYED|1.11709529146e-110|360.24331665	I												GT66 glycosyltransferase	-	9.3e-75	248.5	26.8								0.350027	0.382273	0.00702986	0.0833012	0.0286776	0.0113967	0.0180558
SIMO Bin 19-2	306		Bin_19_2_c_000000000005	37398	38637	f		Halolysin	hly_1		Peptidase S8 and S53 subtilisin kexin sedolisin		274854.MG2_1281	2.2e-82	270		0KYCG@eurNOG,COG1404@NOG,arCOG00702@arNOG	arCOG00702|6.92789131829e-62|210.54069519	O				8		Subtilase family	PF00082.19	8.7e-38	126.5	5.2								Subtilase family	PF00082.22	8.7e-38	126.5	5.2		0.177482	0.155917	0	0	0	0	0
SIMO Bin 19-2	307		Bin_19_2_c_000000000005	38777	42950	f		None	None														1																				0.158692	0.182938	0	0.0634217	0	0	0
SIMO Bin 19-2	308		Bin_19_2_c_000000000005	43008	45537	f		Signal recognition particle receptor FtsY	ftsY_1		Inherit from arCOG: TPR		274854.MG2_1279	5.3e-265	869.8	K07052	0KTP6@eurNOG,0Z8JD@NOG,arCOG03047@arNOG	0KTP6|8.94656163128e-60|202.919509888	K				6								GT41 glycosyltransferase	-	4e-07	25.2	4.5		Tetratricopeptide repeat	PF00515.28	2.4e-11	39.3	4		0.191593	0.184853	0	0	0.0889842	0	0.0564773
SIMO Bin 19-2	309		Bin_19_2_c_000000000005	45545	46355	r		Ribonuclease BN	rbn		beta-lactamase domain protein		333146.Faci_050500003755	6.9e-41	129.7		0KSVR@eurNOG,1CCQX@theNOG,COG1235@NOG,arCOG00502@arNOG	arCOG00502|1.95784441174e-54|185.8671875	S				56														Metallo-beta-lactamase superfamily	PF00753.27	7e-17	58.3	0		0.0132241	0.0504858	0	0	0	0	0
SIMO Bin 19-2	310		Bin_19_2_c_000000000005	46554	52287	f		None	None														2																				0.100783	0.0736696	0	0.0135393	0	0	0
SIMO Bin 19-2	311		Bin_19_2_c_000000000005	52335	52806	f		None	None																																		0.0040133	0.121204	0	0	0	0	0
SIMO Bin 19-2	312		Bin_19_2_c_000000000005	52802	53624	r		Thiosulfate sulfurtransferase GlpE	glpE_1												UPF0176 protein	K07146	75														Rhodanese-like domain	PF00581.20	1.2e-09	34.9	0		0.17017	0.0386051	0	0	0	0	0
SIMO Bin 19-2	313		Bin_19_2_c_000000000005	53632	53962	r		None	None														2														Protein of unknown function (DUF3302)	PF11742.8	0.0017	14.8	5.4		0.815295	0.264692	0	0	0	0	0
SIMO Bin 19-2	314		Bin_19_2_c_000000000005	54119	55028	f		Pyrrolidone-carboxylate peptidase	pcp		NUDIX domain		420247.Msm_0691	7.7e-25	75.4	K03574	0KWTK@eurNOG,0WSMD@metNOG,COG0494@NOG,arCOG01078@arNOG	0KWTK|4.05448584403e-26|91.783241272	L						Pyroglutamyl peptidase	PF01470.14	2.4e-14	50.1	0														0.056493	0.0404886	0	0	0	0	0
SIMO Bin 19-2	315		Bin_19_2_c_000000000005	55018	55537	r		None	None												uncharacterized protein	K09736	11																				0	0	0	0	0	0	0
SIMO Bin 19-2	316		Bin_19_2_c_000000000005	55632	56496	f		None	None																												LMBR1-like membrane protein	PF04791.16	0.22	6.6	4.8		0.188151	0.071185	0	0	0	0	0
SIMO Bin 19-2	317		Bin_19_2_c_000000000005	56534	57692	f		Chaperone protein DnaJ	dnaJ_1		ATP binding to DnaK triggers the release of the substrate protein, thus completing the reaction cycle. Several rounds of ATP-dependent interactions between DnaJ, DnaK and GrpE are required for fully efficient folding. Also involved, together with DnaK and GrpE, in the DNA replication of plasmids through activation of initiation proteins (By similarity)	DNAJ	274854.MG2_1264	3.2e-116	380.4	K03686	0KR9S@eurNOG,COG0484@NOG,arCOG02846@arNOG	0KR9S|1.01094768482e-111|374.793457031	O		dnaJ; molecular chaperone DnaJ	K03686	101														DnaJ domain	PF00226.31	4.1e-27	90.4	2.3		0.109096	0.09563	0	0.0839894	0	0	0
SIMO Bin 19-2	318		Bin_19_2_c_000000000005	57686	59846	r		None	None														1																				0.104285	0.017039	0	0	0	0	0
SIMO Bin 19-2	319		Bin_19_2_c_000000000005	59884	61690	f		Archaeosine synthase	arcS_1		PUA domain containing protein	GYY_08830	274854.MG2_1261	1.4e-176	580.7	K07557	0KRCH@eurNOG,COG1549@NOG,arCOG00990@arNOG	0KRCH|3.8306777685e-112|376.940093994	J		tgtA2; archaeosine synthase [EC:2.6.1.97]	K07557	60																				0.0277364	0	0	0	0	0	0
SIMO Bin 19-2	320		Bin_19_2_c_000000000005	61774	62221	f		30S ribosomal protein S15	None		30S ribosomal protein S15 S13e	RPS15	274854.MG2_1260	1.5e-65	211.5	K02956	0KSZT@eurNOG,COG0184@NOG,arCOG04185@arNOG	0KSZT|9.39781844589e-57|192.254837036	J		RP-S15; small subunit ribosomal protein S15	K02956	67																				0.525073	1.42569	0	0	0	0	0
SIMO Bin 19-2	321		Bin_19_2_c_000000000005	62285	63170	f		None	None														1																				0.0719083	0.083358	0	0.117295	0	0	0
SIMO Bin 19-2	322		Bin_19_2_c_000000000005	63170	65174	r		None	None														1																				0.255619	0.243892	0.0456999	0.144898	0	0	0
SIMO Bin 19-2	323		Bin_19_2_c_000000000005	65286	67002	r		Glutamate--tRNA ligase	gltX_1		Catalyzes the attachment of glutamate to tRNA(Glu) in a two-step reaction glutamate is first activated by ATP to form Glu-AMP and then transferred to the acceptor end of tRNA(Glu) (By similarity)	GLTX	274854.MG2_1255	1.3e-191	630.7	K01885	0KRKE@eurNOG,COG0008@NOG,arCOG04302@arNOG	0KRKE|2.27788675628e-189|631.968994141	J		EARS; glutamyl-tRNA synthetase [EC:6.1.1.17]	K01885	203																				0.0578315	0.0148704	0	0	0	0	0
SIMO Bin 19-2	324		Bin_19_2_c_000000000005	67049	67787	r		Ribonuclease HII	rnhB_1		Endonuclease that specifically degrades the RNA of RNA- DNA hybrids (By similarity)	RNHB	274854.MG2_1254	6.6e-58	188.5	K03470	0KSZR@eurNOG,COG0164@NOG,arCOG04121@arNOG	0KSZR|2.83096169178e-57|195.062316895	L		rnhB; ribonuclease HII [EC:3.1.26.4]	K03470	43																				0.135751	0	0	0	0	0	0
SIMO Bin 19-2	325		Bin_19_2_c_000000000005	67802	70622	r		None	None														2																				0.0945132	0.0508703	0	0	0	0	0
SIMO Bin 19-2	326		Bin_19_2_c_000000000005	70716	70902	f		None	None														1																				0.0813016	0	0	0	0	0	0
SIMO Bin 19-2	327		Bin_19_2_c_000000000005	70912	72667	r		Phenylalanine--tRNA ligase beta subunit	pheT_1		Phenylalanyl-tRNA synthetase subunit beta (EC 6.1.1.20)	PHET	274854.MG2_1250	9.7e-191	627.7	K01890	0KRKR@eurNOG,COG0072@NOG,arCOG00412@arNOG	0KRKR|1.23051491559e-165|553.331970215	J		FARSB; phenylalanyl-tRNA synthetase beta chain [EC:6.1.1.20]	K01890	158																				0.121709	0.0268429	0	0	0	0	0
SIMO Bin 19-2	328		Bin_19_2_c_000000000005	72676	74215	r		Tungsten-containing formylmethanofuran dehydrogenase 2 subunit C	fwdC_1		Glutamate synthase alpha subunit domain protein	GYY_00420	453591.Igni_0408	3.7e-24	77.1		0FBEA@creNOG,COG0069@NOG,COG0070@NOG,arCOG00096@arNOG,arCOG00619@arNOG	arCOG00096|4.00942315787e-31|109.571792603	E				3														GXGXG motif	PF01493.19	4.9e-14	48.6	14.2		0.38444	0.309398	0	0.118798	0	0	0
SIMO Bin 19-2	329		Bin_19_2_c_000000000005	74382	75423	f		Glyceraldehyde-3-phosphate dehydrogenase	gap		NAD(P)-dependent glyceraldehyde-3-phosphate dehydrogenase	GAP	274854.MG2_1246	3.4e-195	640.1	K00150	0KRAH@eurNOG,COG0057@NOG,arCOG00493@arNOG	0KRAH|5.38262235986e-138|460.9190979	G		gap2; glyceraldehyde-3-phosphate dehydrogenase (NAD(P)) [EC:1.2.1.59]	K00150	161																				0.607995	0.447825	0	0.070521	0	0	0
SIMO Bin 19-2	330		Bin_19_2_c_000000000005	75543	80298	f		Subtilisin-like serine protease	None		peptidase		644295.Metev_1268	9.9e-71	228		0KS9E@eurNOG,0WKQK@methaNOG,COG1404@NOG,COG3291@NOG,arCOG00702@arNOG,arCOG02538@arNOG,arCOG02539@arNOG	0KS9E|1.30113815003e-87|295.35333252	O				13		Subtilase family	PF00082.19	1.7e-38	128.8	5.6								Subtilase family	PF00082.22	1.7e-38	128.8	5.6		0.0637376	0.124289	0	0	0	0	0
SIMO Bin 19-2	331		Bin_19_2_c_000000000005	80345	80972	f		Adenylate kinase	adk_1		Catalyzes the reversible transfer of the terminal phosphate group between ATP and AMP. Plays an important role in cellular energy homeostasis and in adenine nucleotide metabolism (By similarity)	ADK	274854.MG2_1244	2.6e-68	221.5	K00939	0KRWE@eurNOG,COG0563@NOG,arCOG01046@arNOG	arCOG01046|6.82827791949e-71|239.364868164	F		adk; adenylate kinase [EC:2.7.4.3]	K00939	82																				0.0904432	0.0563508	0	0	0	0	0
SIMO Bin 19-2	332		Bin_19_2_c_000000000005	80981	81296	f		Ribonuclease P protein component 4	rnp4_1																																		0.137019	0.0862009	0	0	0	0	0
SIMO Bin 19-2	333		Bin_19_2_c_000000000005	81298	81568	f		None	None												yhbY; RNA-binding protein	K07574	16																				0.0361717	0.141158	0	0	0	0	0
SIMO Bin 19-2	334		Bin_19_2_c_000000000005	81609	83217	f		None	None		Citrate transporter		274854.MG2_1242	3.2e-152	498.8	K03893	0KRXP@eurNOG,COG1055@NOG,arCOG00238@arNOG	0KRXP|1.12199721122e-126|423.971374512	P				41														Citrate transporter	PF03600.16	3.5e-54	180.2	33.3		0.201017	0.175781	0	0.0741522	0	0	0
SIMO Bin 19-2	335		Bin_19_2_c_000000000005	83270	83732	f		None	None																																		0	0	0	0	0	0	0
SIMO Bin 19-2	336		Bin_19_2_c_000000000006	33	1956	f		Urocanate hydratase	hutU		urocanate hydratase (EC 4.2.1.49)	HUTU	274854.MG2_1136	1.4e-272	895.6	K01712	0KRU3@eurNOG,COG2987@NOG,arCOG04670@arNOG	0KRU3|7.18535227184e-212|705.903930664	E		hutU; urocanate hydratase [EC:4.2.1.49]	K01712	339																				0.0439063	0.0592881	0	0.129847	0	0	0
SIMO Bin 19-2	337		Bin_19_2_c_000000000006	1976	3500	f		Histidine ammonia-lyase	hutH		histidine ammonia-lyase (EC 4.3.1.3)	HUTH	634497.HAH_2319	5.3e-122	397.2	K01745	0KRH4@eurNOG,0RG9S@halNOG,COG2986@NOG,arCOG04671@arNOG	0KRH4|8.21550228412e-174|579.887084961	E		hutH; histidine ammonia-lyase [EC:4.3.1.3]	K01745	233																				0.131062	0.0861876	0	0	0	0	0
SIMO Bin 19-2	338		Bin_19_2_c_000000000006	3504	4230	f		Alanyl-tRNA editing protein AlaX-M	alaXM		synthetase	ALAXM	274854.MG2_0195	8.3e-51	163.2	K01872,K07050	0KSPD@eurNOG,COG2872@NOG,arCOG01254@arNOG	0KSPD|8.58051965336e-59|200.340118408	S		AARSD1; misacylated tRNA(Ala) deacylase [EC:3.1.1.-]	K07050	69																				0.0620541	0.0457376	0	0	0	0	0
SIMO Bin 19-2	339		Bin_19_2_c_000000000006	4824	6093	r		5'-deoxyadenosine deaminase	dadD_2		imidazolonepropionase (EC 3.5.2.7)	HUTI	274854.MG2_1144	1.2e-114	372.5	K01468	0KSTP@eurNOG,COG1228@NOG,arCOG00696@arNOG	0KSTP|7.40941309509e-124|414.459594727	Q		hutI; imidazolonepropionase [EC:3.5.2.7]	K01468	107		Amidohydrolase family	PF07969.8	1.6e-16	57	0		CE9 carbohydrate esterase	-	4.7e-09	31.5	0		Amidohydrolase family	PF07969.11	1.6e-16	57	0		0.0417079	0	0	0	0	0	0
SIMO Bin 19-2	340		Bin_19_2_c_000000000007	20	941	f		None	None		Phosphonate ABC transporter, periplasmic		274854.MG2_0541	4.5e-184	601	K02044	COG3221@NOG,arCOG01805@arNOG	arCOG01805|1.26953610353e-66|226.636795044	P						Transferrin	PF00405.14	2.8e-25	85.4	0								Substrate binding domain of ABC-type glycine betaine transport system	PF04069.12	0.0071	12.2	0		0	0.0282392	0	0	0	0	0
SIMO Bin 19-2	341		Bin_19_2_c_000000000007	970	1705	f		putative ABC transporter ATP-binding protein	None		Part of the ABC transporter complex PhnCDE involved in phosphonates import. Responsible for energy coupling to the transport system (By similarity)		573063.Metin_0306	9.6e-35	110.4	K02041	0KWEK@eurNOG,COG3638@NOG,arCOG00206@arNOG	0KWEK|6.09773505751e-49|167.835906982	P		phnC; phosphonate transport system ATP-binding protein [EC:7.3.2.2]	K02041	34														ABC transporter	PF00005.27	3.4e-28	95.1	0.1		0	0.0340501	0	0	0	0	0
SIMO Bin 19-2	342		Bin_19_2_c_000000000007	1701	2634	f		None	None		Phosphonate ABC transporter	PHNE1	274854.MG2_0544	1.3e-82	268.4	K02042	0KX49@eurNOG,COG3639@NOG,arCOG00173@arNOG	arCOG00173|1.2643956974e-73|249.077438354	P		phnE; phosphonate transport system permease protein	K02042	53														Binding-protein-dependent transport system inner membrane component	PF00528.22	1.5e-17	60.2	11.3		0.0607802	0.0194606	0	0	0	0	0
SIMO Bin 19-2	343		Bin_19_2_c_000000000007	2638	3655	r		Glycerol-3-phosphate dehydrogenase [NAD(P)+]	gpsA_2		Glycerol-3-phosphate dehydrogenase	GPSA	274854.MG2_0546	2.3e-133	433.2	K00057	0KTGE@eurNOG,COG0240@NOG,arCOG00456@arNOG	0KTGE|3.4606268476e-96|323.294586182	C		gpsA; glycerol-3-phosphate dehydrogenase (NAD(P)+) [EC:1.1.1.94]	K00057	73														NADP oxidoreductase coenzyme F420-dependent	PF03807.17	1.1e-09	35	0		0	0.0305595	0	0	0	0	0
SIMO Bin 19-2	344		Bin_19_2_c_000000000008	32	371	f		None	None		Peptidyl-prolyl cis-trans isomerase	PPIA	274854.MG2_0128	9e-58	186.2	K01802,K03767,K03768	0KT7Y@eurNOG,COG0652@NOG,arCOG04767@arNOG	arCOG04767|2.50111002607e-37|130.035049438	O																		Cyclophilin type peptidyl-prolyl cis-trans isomerase/CLD	PF00160.21	2.7e-28	95.5	0		0.0687706	0.228232	0	0	0	0	0
SIMO Bin 19-2	345		Bin_19_2_c_000000000008	427	2029	f		Fumarate hydratase class II	fumC_1		fumarate hydratase class II	FUMC	274854.MG2_0127	6.9e-241	791.2	K01679	0KSBV@eurNOG,COG0114@NOG,arCOG01749@arNOG	0KSBV|2.09365270176e-219|730.261901855	C		E4.2.1.2B; fumarate hydratase, class II [EC:4.2.1.2]	K01679	142																				0.110128	0.138252	0	0.056917	0	0	0
SIMO Bin 19-2	346		Bin_19_2_c_000000000008	2353	3007	f		None	None														1																				1068.16	636.531	88.6661	44.0683	47.5598	0.484729	0.892975
SIMO Bin 19-2	347		Bin_19_2_c_000000000008	2889	3933	r		Outer membrane protein assembly factor BamB	bamB														3														PQQ enzyme repeat	PF01011.21	3.3e-07	26.3	0.9		0.124328	0.0126911	0	0	0	0	0
SIMO Bin 19-2	348		Bin_19_2_c_000000000008	3971	5474	r		Thermostable carboxypeptidase 1	None		Carboxypeptidase	CXP	274854.MG2_0512	8.9e-164	537	K01299	0KRYB@eurNOG,COG2317@NOG,arCOG04247@arNOG	0KRYB|5.05282903605e-180|600.67755127	E		E3.4.17.19; carboxypeptidase Taq [EC:3.4.17.19]	K01299	207		Carboxypeptidase Taq (M32) metallopeptidase	PF02074.12	1.4e-109	363.6	0														0.17733	0.113076	0	0	0	0	0
SIMO Bin 19-2	349		Bin_19_2_c_000000000008	5657	7430	f		Xaa-Pro dipeptidyl-peptidase	pepX_2		X-Pro dipeptidyl-peptidase (S15 family)		274854.MG2_1463	7.5e-245	802.1	K06978	0KXM7@eurNOG,COG2936@NOG,arCOG07590@arNOG	0KXM7|3.96069512909e-209|696.825866699	S		pepX; X-Pro dipeptidyl-peptidase [EC:3.4.14.11]	K01281	20		X-Pro dipeptidyl-peptidase (S15 family)	PF02129.15	9.1e-32	106.9	2.4														0.0961301	0.287016	0	0.0269006	0	0	0
SIMO Bin 19-2	350		Bin_19_2_c_000000000008	7434	8982	f		Phenylalanine--tRNA ligase alpha subunit	pheS_1														3																				0.0352084	0.11634	0	0.0350394	0	0	0
SIMO Bin 19-2	351		Bin_19_2_c_000000000008	8982	9300	r		Thioredoxin	trx		Thioredoxin	TRXA	274854.MG2_1759	5.1e-45	143.8	K03671,K03672	0KTYB@eurNOG,COG0526@NOG,arCOG01972@arNOG	0KTYB|1.27403807762e-33|117.073959351	O		trxA; thioredoxin 1	K03671	42														Thioredoxin	PF00085.20	5.3e-27	90.1	0		1.69609	2.7216	0	0	0	0	0
SIMO Bin 19-2	352		Bin_19_2_c_000000000008	9410	10091	f		None	None		ribulose-phosphate 3-epimerase (EC 5.1.3.1)	GYY_06395	274854.MG2_1760	1e-77	251.1	K00615,K01783	0KT7M@eurNOG,COG0036@NOG,arCOG05046@arNOG	0KT7M|1.35479667382e-63|215.740722656	G		rpe; ribulose-phosphate 3-epimerase [EC:5.1.3.1]	K01783	62																				0.370096	0	0	0	0	0	0
SIMO Bin 19-2	353		Bin_19_2_c_000000000008	10142	10469	f		None	None														14																				0.634905	0.10955	0	0	0	0	0
SIMO Bin 19-2	354		Bin_19_2_c_000000000008	10473	10806	f		None	None		Glutaredoxin-like protein	GRX4	274854.MG2_1764	7.9e-52	164.3	K07390	0KXV0@eurNOG,COG0278@NOG,arCOG04648@arNOG	arCOG04648|2.93461440098e-33|115.290748596	O		grxD; monothiol glutaredoxin	K07390	41														Glutaredoxin	PF00462.24	1.5e-13	47	0		0.257333	0.21073	0	0	0	0	0
SIMO Bin 19-2	355		Bin_19_2_c_000000000008	10815	11748	f		Na(+)/H(+) antiporter NhaB	nhaB		transporter		323259.Mhun_0335	2.5e-22	73.8		COG0697@NOG,arCOG00271@arNOG	arCOG00271|3.26165098952e-41|142.327392578	G				35														EamA-like transporter family	PF00892.20	1.9e-27	92.4	26.7		0.106703	0.0389211	0	0	0	0	0
SIMO Bin 19-2	356		Bin_19_2_c_000000000008	11817	11943	f		None	None																																		0.0050007	0	0	0	0	0	0
SIMO Bin 19-2	357		Bin_19_2_c_000000000008	11989	13003	r		Methionine aminopeptidase	map_1		Removes the N-terminal methionine from nascent proteins (By similarity)	MAP	274854.MG2_0002	2.4e-161	529	K01265	0KRIT@eurNOG,COG0024@NOG,arCOG01001@arNOG	0KRIT|9.1663713337e-93|311.787261963	J		map; methionyl aminopeptidase [EC:3.4.11.18]	K01265	84		Metallopeptidase family M24	PF00557.21	7.3e-31	103.7	0.1														0.155968	0.129214	0	0.0161399	0	0	0
SIMO Bin 19-2	358		Bin_19_2_c_000000000008	12981	13608	r		Threonylcarbamoyl-AMP synthase	sua5_1		Sua5 YciO YrdC YwlC family protein	YRDC	274854.MG2_0003	9.1e-49	158.6	K07566	0KSEU@eurNOG,COG0009@NOG,arCOG01952@arNOG	arCOG01952|7.83833831722e-39|135.021972656	J		tsaC; L-threonylcarbamoyladenylate synthase [EC:2.7.7.87]	K07566	26																				0.0924531	0.0529594	0	0.0738308	0	0	0
SIMO Bin 19-2	359		Bin_19_2_c_000000000008	13620	14196	r		None	None														5														RDD family	PF06271.12	1.2e-11	41.2	4.5		0.110484	0.567397	0	0	0	0	0
SIMO Bin 19-2	360		Bin_19_2_c_000000000008	14204	16127	r		RecBCD enzyme subunit RecD	recD_1		DNA helicase	DNA2	274854.MG2_0007	8.8e-227	746.5	K10742	0KRDX@eurNOG,COG1112@NOG,arCOG00792@arNOG	0KRDX|8.62948548382e-144|482.02230835	L		UPF1; regulator of nonsense transcripts 1 [EC:3.6.4.-]	K14326	30														Sigma-54 interaction domain	PF00158.26	0.0021	14	0		0.15187	0.0381928	0	0	0	0	0
SIMO Bin 19-2	361		Bin_19_2_c_000000000008	16254	17613	f		None	None																												SAP domain	PF02037.27	1.4e-07	27.4	0.4		0.131674	0.155991	0	0	0	0	0
SIMO Bin 19-2	362		Bin_19_2_c_000000000008	17660	18230	f		None	None														4																				0.447694	0.0720299	0	0	0	0	0
SIMO Bin 19-2	363		Bin_19_2_c_000000000008	18282	20973	f		1-deoxy-D-xylulose-5-phosphate synthase	dxs_3		Transketolase	GYY_06400	439481.Aboo_0712	1.6e-20	64.4	K00615	0KS0F@eurNOG,COG3959@NOG,arCOG01053@arNOG	arCOG01053|3.00898623203e-25|75.424987793	G		aceE; pyruvate dehydrogenase E1 component [EC:1.2.4.1]	K00163	330																				0.0654439	0.181384	0.0288222	0	0	0.0564427	0
SIMO Bin 19-2	364		Bin_19_2_c_000000000009	97	505	f		None	None														1																				0.141306	0.148339	0	0	0	0	0
SIMO Bin 19-2	365		Bin_19_2_c_000000000009	537	3177	f		None	None		Thrombospondin type 3		274854.MG2_1752	1.2e-74	240		0KTJJ@eurNOG,COG2319@NOG,arCOG02561@arNOG	0KTJJ|7.11536951411e-21|55.0686531067	S				7																				0.144037	0.15397	0	0.0285162	0.0303327	0	0
SIMO Bin 19-2	366		Bin_19_2_c_000000000009	3324	4257	r		GMP synthase [glutamine-hydrolyzing] subunit B	guaAB_1		Catalyzes the synthesis of GMP from XMP (By similarity)	GUAAB	274854.MG2_1299	3.2e-150	492.2	K01951	0KREZ@eurNOG,COG0519@NOG,arCOG00085@arNOG	arCOG00085|3.08479731497e-137|459.704864502	F		guaA; GMP synthase (glutamine-hydrolysing) [EC:6.3.5.2]	K01951	179		Asparagine synthase	PF00733.18	0.011	11.6	0														0.427825	0.198638	0.0713886	0.0711667	0	0	0
SIMO Bin 19-2	367		Bin_19_2_c_000000000009	4277	4751	r		N5-carboxyaminoimidazole ribonucleotide mutase	purE_1		Catalyzes the conversion of N5-carboxyaminoimidazole ribonucleotide (N5-CAIR) to 4-carboxy-5-aminoimidazole ribonucleotide (CAIR) (By similarity)	PURE	523846.Mfer_0954	2.2e-72	233.5	K01588	0KTCN@eurNOG,0WRHH@metNOG,COG0041@NOG,arCOG02464@arNOG	0KTCN|7.75278670955e-66|223.623626709	F		purE; 5-(carboxyamino)imidazole ribonucleotide mutase [EC:5.4.99.18]	K01588	78																				0.879996	0.527647	0	0	0	0	0
SIMO Bin 19-2	368		Bin_19_2_c_000000000009	4806	5667	r		None	None														1																				0	0	0	0	0	0	0
SIMO Bin 19-2	369		Bin_19_2_c_000000000009	5725	7222	r		Serine hydroxymethyltransferase	glyA_2		The glycine cleavage system catalyzes the degradation of glycine. The P protein binds the alpha-amino group of glycine through its pyridoxal phosphate cofactor	GCVPB	274854.MG2_1302	8.8e-237	777.4	K00283	0KS4E@eurNOG,COG1003@NOG,arCOG00076@arNOG	0KS4E|4.09131491036e-199|663.176879883	E		gcvPB; glycine dehydrogenase subunit 2 [EC:1.4.4.2]	K00283	189																				0.113643	0.0608622	0	0.053725	0	0	0
SIMO Bin 19-2	370		Bin_19_2_c_000000000009	7218	8586	r		glycine dehydrogenase (decarboxylating) subunit 1	gcvPA_1		The glycine cleavage system catalyzes the degradation of glycine. The P protein binds the alpha-amino group of glycine through its pyridoxal phosphate cofactor	GCVPA	274854.MG2_1303	4.9e-197	645.8	K00282	0KRZZ@eurNOG,COG0403@NOG,arCOG00077@arNOG	0KRZZ|2.66723028903e-159|531.83605957	E		gcvPA; glycine dehydrogenase subunit 1 [EC:1.4.4.2]	K00282	141																				0.304911	0.28482	0	0	0	0	0
SIMO Bin 19-2	371		Bin_19_2_c_000000000009	8718	9564	f		GDP-L-fucose synthase	fcl_1																												NAD dependent epimerase/dehydratase family	PF01370.21	3.6e-09	32.7	0		0.317651	0.34861	0	0	0	0	0
SIMO Bin 19-2	372		Bin_19_2_c_000000000009	9557	10502	r		None	None														1																				0.0640089	0.0436197	0	0	0	0	0
SIMO Bin 19-2	373		Bin_19_2_c_000000000010	636	1725	r		putative aminomethyltransferase	gcvT		The glycine cleavage system catalyzes the degradation of glycine (By similarity)	GCVT	274854.MG2_1305	2.1e-143	468.5	K00605	0KSKU@eurNOG,COG0404@NOG,arCOG00756@arNOG	0KSKU|8.46682040213e-105|351.717285156	E		gcvT; aminomethyltransferase [EC:2.1.2.10]	K00605	105																				0.0619094	0	0	0	0	0	0
SIMO Bin 19-2	374		Bin_19_2_c_000000000010	1977	2955	f		Transcription initiation factor IIB	tfb_2		Stabilizes TBP binding to an archaeal box-A promoter. Also responsible for recruiting RNA polymerase II to the pre- initiation complex (DNA-TBP-TFIIB) (By similarity)		274854.MG2_1391	1.1e-98	324.3	K03124	COG1405@NOG,arCOG01981@arNOG	arCOG01981|2.65935020134e-71|241.894012451	K		TFIIB; transcription initiation factor TFIIB	K03124	70																				2.85794	6.791	0	0	0	0	0.0880359
SIMO Bin 19-2	375		Bin_19_2_c_000000000010	3087	3693	r		None	None														1																				0.225106	0.0866456	0	0	0	0	0
SIMO Bin 19-2	376		Bin_19_2_c_000000000010	3744	5499	f		None	None														3																				0.0597776	0.0627267	0	0	0	0	0
SIMO Bin 19-2	377		Bin_19_2_c_000000000010	5638	7567	f		None	None																																		0.0552021	0.0792855	0	0	0.0383196	0	0
SIMO Bin 19-2	378		Bin_19_2_c_000000000010	7559	8162	f		None	None																																		0	0.027398	0	0	0	0	0
SIMO Bin 19-2	379		Bin_19_2_c_000000000010	8158	8890	f		Thiol-disulfide oxidoreductase ResA	resA_2		protein SCO1 SenC	PRRC	274854.MG2_0039	6.8e-29	91.8	K07152	COG1999@NOG,arCOG00313@arNOG	arCOG00313|1.44300443475e-29|104.274177551	S		SCO1_2; protein SCO1/2	K07152	17																				0.156231	0.193294	0	0	0	0	0
SIMO Bin 19-2	380		Bin_19_2_c_000000000010	8892	9945	f		Thiol-disulfide oxidoreductase ResA	resA_3		protein SCO1 SenC	PRRC	274854.MG2_0039	9.1e-60	193.2	K07152	COG1999@NOG,arCOG00313@arNOG	arCOG00313|3.23415020399e-41|142.396575928	S																								0	0.0243885	0	0	0	0	0
SIMO Bin 19-2	381		Bin_19_2_c_000000000010	10027	10705	f		None	None														2																				0.195625	0.0361889	0	0	0.0781342	0	0
SIMO Bin 19-2	382		Bin_19_2_c_000000000010	10735	12292	r		Phenylalanine--tRNA ligase alpha subunit	pheS_2		Phenylalanyl-tRNA synthetase subunit alpha	PHES	274854.MG2_1359	2.8e-194	638.5	K01889	0KRFM@eurNOG,COG0016@NOG,arCOG00410@arNOG	0KRFM|1.16537940384e-161|540.073974609	J		FARSA; phenylalanyl-tRNA synthetase alpha chain [EC:6.1.1.20]	K01889	164																				0.234108	0.0387661	0	0.057661	0	0	0
SIMO Bin 19-2	383		Bin_19_2_c_000000000010	12292	12664	r		None	None																												mttA/Hcf106 family	PF02416.16	1.7	4.4	7		0	0.0615601	0	0	0	0	0
SIMO Bin 19-2	384		Bin_19_2_c_000000000010	12958	13834	f		Bifunctional protein FolD protein	folD_1		Catalyzes the oxidation of 5,10- methylenetetrahydrofolate to 5,10-methenyltetrahydrofolate and then the hydrolysis of 5,10-methenyltetrahydrofolate to 10- formyltetrahydrofolate (By similarity)	FOLD	274854.MG2_1354	2.1e-117	382.7	K01491	0KS07@eurNOG,COG0190@NOG,arCOG04538@arNOG	0KS07|3.12143333827e-107|359.296325684	H		folD; methylenetetrahydrofolate dehydrogenase (NADP+) / methenyltetrahydrofolate cyclohydrolase [EC:1.5.1.5 3.5.4.9]	K01491	123																				0.0791206	0.145275	0	0	0	0	0
SIMO Bin 19-2	385		Bin_19_2_c_000000000010	13830	14133	r		None	None		Domain of unknown function DUF59		274854.MG2_1323	2.2e-43	136.1	K00640	0KU4G@eurNOG,COG2151@NOG,arCOG01845@arNOG	0KU4G|1.56702236405e-35|123.179420471	S				38																				0.159082	0.0966328	0	0	0	0	0
SIMO Bin 19-2	386		Bin_19_2_c_000000000010	14135	14561	r		Cysteine desulfuration protein SufE	sufE		Fe-S metabolism associated domain		274854.MG2_1324	5.4e-39	121.6	K02426	02SM6@arNOG,0KVE6@eurNOG,COG2166@NOG	02SM6|1.87782985816e-36|126.232383728	S		sufE; cysteine desulfuration protein SufE	K02426	54																				0.539864	0.0806351	0	0	0	0	0
SIMO Bin 19-2	387		Bin_19_2_c_000000000010	14614	15841	r		Cysteine desulfurase	sufS_2		Cysteine desulfurase	CSD	274854.MG2_1325	5.3e-151	496	K11717	0KRWS@eurNOG,COG0520@NOG,arCOG00065@arNOG	arCOG00065|8.38671769411e-123|412.34664917	E		sufS; cysteine desulfurase / selenocysteine lyase [EC:2.8.1.7 4.4.1.16]	K11717	160																				0	0.171306	0	0	0	0	0
SIMO Bin 19-2	388		Bin_19_2_c_000000000010	15967	16417	f		None	None														4														DNA recombination-mediator protein A	PF02481.15	0.00069	15.2	0		0.348649	0.0258083	0	0	0	0	0
SIMO Bin 19-2	389		Bin_19_2_c_000000000010	16456	16954	f		Iron-sulfur flavoprotein	None														26								AA6 1,4 benzoquinone reductase	-	5.6e-07	25.5	0		Flavodoxin-like fold	PF02525.17	2.9e-13	46.2	0		0.251149	0.171457	0	0	0	0	0
SIMO Bin 19-2	390		Bin_19_2_c_000000000010	17101	17641	r		None	None		SNARE associated Golgi protein	GYY_05265	274854.MG2_1424	1.2e-43	136.9		0KY9X@eurNOG,COG1238@NOG,arCOG03118@arNOG	0KY9X|1.80270426994e-34|120.226585388	S				29														SNARE associated Golgi protein	PF09335.11	3.4e-13	46.4	8		0.347132	0.0421052	0	0	0	0	0
SIMO Bin 19-2	391		Bin_19_2_c_000000000011	994	1651	r		NADH-quinone oxidoreductase subunit C/D	nuoCD		NADH dehydrogenase subunit C (EC 1.6.5.3)		274854.MG2_0434	6.6e-72	230.1	K00332	0KTSY@eurNOG,COG0852@NOG,arCOG01551@arNOG	0KTSY|2.81681397843e-43|148.618026733	C		nuoC; NADH-quinone oxidoreductase subunit C [EC:7.1.1.2]	K00332	21														Respiratory-chain NADH dehydrogenase, 30 Kd subunit	PF00329.19	4.2e-27	91.5	0		0.202836	0.0697119	0	0.12455	0	0	0
SIMO Bin 19-2	392		Bin_19_2_c_000000000011	1664	2261	r		F(420)H(2) dehydrogenase subunit B	fpoB_1		subunit B'	NUOB	274854.MG2_0433	2e-107	350	K00331,K00333	0KSHK@eurNOG,COG0377@NOG,arCOG01554@arNOG	arCOG01554|8.72337147851e-69|233.435333252	C		nuoB; NADH-quinone oxidoreductase subunit B [EC:7.1.1.2]	K00331	58														NADH ubiquinone oxidoreductase, 20 Kd subunit	PF01058.22	2.7e-24	81.7	0		0.26069	0.0643884	0	0	0.095614	0	0
SIMO Bin 19-2	393		Bin_19_2_c_000000000011	2270	2717	r		F(420)H(2) dehydrogenase subunit A	fpoA_1												nuoA; NADH-quinone oxidoreductase subunit A [EC:7.1.1.2]	K00330	22														NADH-ubiquinone/plastoquinone oxidoreductase, chain 3	PF00507.19	7.9e-19	63.9	0.2		0.149417	0.201631	0.144104	0	0	0	0
SIMO Bin 19-2	394		Bin_19_2_c_000000000011	2868	5553	r		None	None														3														Bacterial protein of unknown function (DUF916)	PF06030.12	7.9e-05	19	7.4		0.167554	0.201772	0.0551619	0	0	0	0
SIMO Bin 19-2	395		Bin_19_2_c_000000000011	5616	10104	r		Subtilisin-like serine protease	None		Peptidase S8 and S53 subtilisin kexin sedolisin		274854.MG2_0429	1.6e-301	994.5		0KT9C@eurNOG,COG1404@NOG,arCOG00702@arNOG	0KT9C|2.69042878601e-98|330.245178223	O				11		Subtilase family	PF00082.19	2e-42	141.7	8								Subtilase family	PF00082.22	2e-42	141.7	8		0.134848	0.0416589	0	0.0356322	0.0168363	0	0
SIMO Bin 19-2	396		Bin_19_2_c_000000000011	10179	10755	r		None	None																																		0	0.0775272	0	0	0	0	0
SIMO Bin 19-2	397		Bin_19_2_c_000000000011	10747	15115	r		None	None																																		0.131485	0.0984515	0	0	0	0	0
SIMO Bin 19-2	398		Bin_19_2_c_000000000011	15211	17782	r		None	None														3								CBM44 carbohydrate binding module	-	0.012	12.1	11.8		PKD domain	PF00801.20	1.1e-07	27.8	2.9		0.174126	0.107077	0	0.0563806	0	0	0
SIMO Bin 19-2	399		Bin_19_2_c_000000000011	17866	18121	r		None	None														12														PRC-barrel domain	PF05239.16	2.2e-09	33.5	0		0.574492	0.114181	0	0	0	0	0
SIMO Bin 19-2	400		Bin_19_2_c_000000000011	18169	18757	r		50S ribosomal protein L15e	None		50S ribosomal protein L15E	RPL15E	274854.MG2_0423	1.5e-93	304.4	K02877	0KSNW@eurNOG,COG1632@NOG,arCOG04209@arNOG	0KSNW|4.63168837348e-86|288.663391113	J		RP-L15e; large subunit ribosomal protein L15e	K02877	134																				1.24196	0.326592	0.137867	0	0	0	0
SIMO Bin 19-2	401		Bin_19_2_c_000000000012	60	1902	f		None	None																																		0	0.0277951	0	0.0403624	0	0	0
SIMO Bin 19-2	402		Bin_19_2_c_000000000012	1965	2481	f		Cell division suppressor protein YneA	yneA														2																				0	0.179107	0	0	0	0	0
SIMO Bin 19-2	403		Bin_19_2_c_000000000012	2481	2685	f		None	None														3																				0	0	0	0	0	0	0
SIMO Bin 19-2	404		Bin_19_2_c_000000000012	2854	3058	f		None	None																																		0.04633	0	0	0	0	0	0
SIMO Bin 19-2	405		Bin_19_2_c_000000000012	3043	3772	r		Peptidase E	pepE_1												pepE; dipeptidase E [EC:3.4.13.21]	K05995	41		Peptidase family S51	PF03575.14	5.3e-52	172.7	0														0.16811	0	0	0	0	0	0
SIMO Bin 19-2	406		Bin_19_2_c_000000000012	3784	4537	r		None	None		PAC2 family		274854.MG2_0684	7.8e-38	123.1	K07159	0KWF3@eurNOG,COG2047@NOG,arCOG00348@arNOG	arCOG00348|2.45189029497e-37|129.815322876	S		uncharacterized protein	K07159	39																				0.190784	0.167919	0	0	0	0.115659	0
SIMO Bin 19-2	407		Bin_19_2_c_000000000012	4533	4746	r		Ribosome biogenesis protein Nop10	None																																		0.83568	0.311021	0	0	0	0.34673	0
SIMO Bin 19-2	408		Bin_19_2_c_000000000012	4812	5601	r		Translation initiation factor 2 subunit alpha	eif2a_1		eIF-2 functions in the early steps of protein synthesis by forming a ternary complex with GTP and initiator tRNA (By similarity)	EIF2A	274854.MG2_0686	7.9e-93	302.4	K03237	0KRUR@eurNOG,COG1093@NOG,arCOG04107@arNOG	0KRUR|3.29647754398e-87|293.361450195	J		EIF2S1; translation initiation factor 2 subunit 1	K03237	90																				0.161715	0.134757	0	0	0	0	0
SIMO Bin 19-2	409		Bin_19_2_c_000000000012	5617	5791	r		30S ribosomal protein S27e	None		30S ribosomal protein S27E	RPS27E	274854.MG2_0687	2.3e-24	76.8	K02978	0KUGJ@eurNOG,COG2051@NOG,arCOG04108@arNOG	arCOG04108|6.06098051211e-24|84.6356201172	J		RP-S27e; small subunit ribosomal protein S27e	K02978	27																				1.7255	0.399534	0	0	0	0	0
SIMO Bin 19-2	410		Bin_19_2_c_000000000012	5795	6077	r		50S ribosomal protein L44e	None		Binds to the 23S rRNA (By similarity)	RPL44E	274854.MG2_0688	5e-49	156.8	K02929	0KTZI@eurNOG,COG1631@NOG,arCOG04109@arNOG	0KTZI|6.1469779736e-38|130.54624939	J		RP-L44e; large subunit ribosomal protein L44e	K02929	54																				6.79355	2.0673	0.478596	0.276909	0.447065	0	0
SIMO Bin 19-2	411		Bin_19_2_c_000000000012	6232	6832	f		None	None														2														Cytochrome c oxidase subunit VII	PF02238.15	0.38	7.5	8.6		0	0.0567056	0	0	0	0	0
SIMO Bin 19-2	412		Bin_19_2_c_000000000012	6831	7203	f		None	None														1																				0	0	0	0	0	0	0
SIMO Bin 19-2	413		Bin_19_2_c_000000000012	7554	9045	f		Glutamine--fructose-6-phosphate aminotransferase [isomerizing]	glmS_1		glutamine phosphoribosylpyrophosphate amidotransferase	PURF	274854.MG2_0692	5.5e-199	653.9	K00764	0KRNN@eurNOG,COG0034@NOG,arCOG00093@arNOG	0KRNN|3.22692380326e-155|518.364746094	F		purF; amidophosphoribosyltransferase [EC:2.4.2.14]	K00764	251		Glutamine amidotransferase domain	PF13522.3	5.2e-13	45.6	0.1														0.126356	0.0433345	0	0.0482962	0	0	0.0931096
SIMO Bin 19-2	414		Bin_19_2_c_000000000012	9111	10620	f		None	None		PKD domain containing protein		485914.Hmuk_0622	2.5e-19	61	K01183,K14645,K19355	0KTTR@eurNOG,0RH8W@halNOG,COG3291@NOG,COG3979@NOG,arCOG02546@arNOG,arCOG07581@arNOG	arCOG07581|4.47619807051e-09|36.6713485718	G				2								CBM44 carbohydrate binding module	-	2.2e-05	20.8	0.1		REJ domain	PF02010.15	0.0038	12.3	0.7		0.0839282	0.0227638	0	0	0	0	0
SIMO Bin 19-2	415		Bin_19_2_c_000000000012	10626	11541	r		Protein FixB	fixB		electron transfer flavoprotein alpha subunit	ETFA	274854.MG2_0696	2.5e-98	321.1	K03522	0KTMK@eurNOG,COG2025@NOG,arCOG00447@arNOG	arCOG00447|8.17624784771e-76|257.497650146	C		fixB; electron transfer flavoprotein alpha subunit	K03522	117																				0.171122	0.487862	0	0	0.215428	0	0
SIMO Bin 19-2	416		Bin_19_2_c_000000000012	11553	12315	r		Protein FixA	fixA_1		Electron transfer flavoprotein	ETFB2	274854.MG2_0697	4.4e-66	215	K03521	0KT35@eurNOG,COG2086@NOG,arCOG00446@arNOG	arCOG00446|1.09311632666e-56|193.034866333	C		fixA; electron transfer flavoprotein beta subunit	K03521	60																				0.46347	0.470973	0	0	0	0	0
SIMO Bin 19-2	417		Bin_19_2_c_000000000012	12396	13569	r		Crotonobetainyl-CoA dehydrogenase	caiA_2		Dehydrogenase	GCDH	274854.MG2_0702	4.6e-245	802.3	K00252	0KW0G@eurNOG,COG1960@NOG,arCOG01707@arNOG	0KW0G|5.30544555193e-195|649.120666504	I		GCDH; glutaryl-CoA dehydrogenase [EC:1.3.8.6]	K00252	195																				0.524536	0.455441	0	0	0	0	0
SIMO Bin 19-2	418		Bin_19_2_c_000000000012	13673	14891	r		None	None														1																				0.225031	0.148801	0	0.154713	0	0	0
SIMO Bin 19-2	419		Bin_19_2_c_000000000012	14992	15511	f		None	None														4														Type III secretion needle MxiH, YscF, SsaG, EprI, PscF, EscF	PF09392.10	0.00049	16.5	4.6		0	0.198558	0	0	0	0	0
SIMO Bin 19-2	420		Bin_19_2_c_000000000012	15520	16642	f		Tyrosine--tRNA ligase	tyrS_1		Catalyzes the attachment of tyrosine to tRNA(Tyr) in a two-step reaction tyrosine is first activated by ATP to form Tyr- AMP and then transferred to the acceptor end of tRNA(Tyr) (By similarity)	TYRS	274854.MG2_0699	4.1e-139	457	K01866	0KRT1@eurNOG,COG0162@NOG,arCOG01886@arNOG	arCOG01886|3.17864719821e-109|366.15814209	J		YARS; tyrosyl-tRNA synthetase [EC:6.1.1.1]	K01866	110																				0.220699	0.289097	0	0	0	0	0
SIMO Bin 19-2	421		Bin_19_2_c_000000000012	16731	18282	f		Hydroxymethylglutaryl-CoA synthase	hmgB_1		Hydroxymethylglutaryl-CoA synthase	MVAS	274854.MG2_1631	4.7e-230	755.2	K01641	0KSNN@eurNOG,COG3425@NOG,arCOG01767@arNOG	0KSNN|4.96349074349e-169|564.152160645	I		E2.3.3.10; hydroxymethylglutaryl-CoA synthase [EC:2.3.3.10]	K01641	158																				0.133655	0	0	0	0	0	0
SIMO Bin 19-2	422		Bin_19_2_c_000000000012	18284	19532	r		Cysteine desulfurase	sufS_3		Cysteine desulfurase	CSD	765177.Desmu_0940	5.6e-55	179.5	K11717	0FBFP@creNOG,COG0520@NOG,arCOG00065@arNOG	arCOG00065|3.85205719813e-62|211.506942749	E				158								GH13_8 glycoside hydrolase	-	0.0001	18.2	0								0.10451	0.0872919	0	0	0	0	0
SIMO Bin 19-2	423		Bin_19_2_c_000000000012	19536	20712	r		Crotonobetainyl-CoA dehydrogenase	caiA_3		acyl-coa dehydrogenase	ACD5	274854.MG2_0630	1.1e-221	727.6	K00249	0KRGJ@eurNOG,COG1960@NOG,arCOG01707@arNOG	0KRGJ|2.50097140092e-141|472.276275635	I				128																				0.402645	0.292653	0	0	0	0	0
SIMO Bin 19-2	424		Bin_19_2_c_000000000012	20835	21342	f		Glycine cleavage system H protein	gcvH_1		The glycine cleavage system catalyzes the degradation of glycine. The H protein shuttles the methylamine group of glycine from the P protein to the T protein (By similarity)		274854.MG2_0629	1e-31	101.8		COG0509@NOG,arCOG01303@arNOG	arCOG01303|2.56360174646e-22|73.9642715454	E		gcvH; glycine cleavage system H protein	K02437	21																				0.35792	0.488464	0	0	0	0	0
SIMO Bin 19-2	425		Bin_19_2_c_000000000012	21342	22572	r		CCA-adding enzyme	cca_1		Poly A polymerase head domain		274854.MG2_0632	2.2e-74	238.5	K00974	02SRX@arNOG,0KWQ1@eurNOG,COG0617@NOG	0KWQ1|4.23722145808e-62|203.947998047	J		cca; tRNA nucleotidyltransferase (CCA-adding enzyme) [EC:2.7.7.72 3.1.3.- 3.1.4.-]	K00974	40																				0.0417497	0.0562535	0	0	0	0	0
SIMO Bin 19-2	426		Bin_19_2_c_000000000012	22661	23060	f		None	None		ParB-like nuclease domain		415426.Hbut_1584	2.7e-25	77	K03497	0FD5J@creNOG,COG1475@NOG,arCOG01875@arNOG	0FD5J|5.50787865337e-28|98.7503051758	K				9																				0.128702	0	0	0	0	0	0
SIMO Bin 19-2	427		Bin_19_2_c_000000000012	23066	24089	r		None	None														2																				0	0.0801081	0	0	0	0	0
SIMO Bin 19-2	428		Bin_19_2_c_000000000012	24131	25124	r		Protein-L-isoaspartate O-methyltransferase	pcm_1		Catalyzes the methyl esterification of L-isoaspartyl residues in peptides and proteins that result from spontaneous decomposition of normal L-aspartyl and L-asparaginyl residues. It plays a role in the repair and or degradation of damaged proteins (By similarity)	PCM	274854.MG2_0638	2.1e-66	216.2	K00573	0KSP6@eurNOG,COG2518@NOG,arCOG00976@arNOG	0KSP6|4.33743979312e-46|157.127349854	O		E2.1.1.77; protein-L-isoaspartate(D-aspartate) O-methyltransferase [EC:2.1.1.77]	K00573	10																				0	0.0245443	0	0	0	0	0
SIMO Bin 19-2	429		Bin_19_2_c_000000000012	25325	26012	f		None	None		CinA domain protein	CINA	274854.MG2_1412	4.3e-43	137.7	K03743	0KWVM@eurNOG,COG1546@NOG,arCOG04589@arNOG	0KWVM|5.20900373257e-48|163.559631348	S		pncC; nicotinamide-nucleotide amidase [EC:3.5.1.42]	K03743	25																				0.488845	0.367625	0	0	0	0	0
SIMO Bin 19-2	430		Bin_19_2_c_000000000012	26084	27719	f		DNA polymerase II small subunit	polB		DNA polymerase ii small subunit (EC 2.7.7.7)	POLB	274854.MG2_1413	6.4e-180	591.4	K02323	0KRDY@eurNOG,COG1311@NOG,arCOG04455@arNOG	0KRDY|2.10738022189e-135|453.376739502	L		polB; DNA polymerase II small subunit [EC:2.7.7.7]	K02323	102																				0.0387302	0.0209095	0	0	0	0	0
SIMO Bin 19-2	431		Bin_19_2_c_000000000012	27722	28397	r		Phosphoserine phosphatase	None		phosphoserine phosphatase	SERB	274854.MG2_1414	1.2e-70	227.6	K01079	0KU9W@eurNOG,COG0560@NOG,arCOG01158@arNOG	0KU9W|2.04898920847e-57|195.421844482	E		serB; phosphoserine phosphatase [EC:3.1.3.3]	K01079	30														haloacid dehalogenase-like hydrolase	PF00702.26	2.1e-09	34.2	0		0.0905459	0.0610676	0	0	0	0	0
SIMO Bin 19-2	432		Bin_19_2_c_000000000012	28480	28738	f		None	None												moaD; sulfur-carrier protein	K03636	13																				0.181944	0.275159	0	0	0	0	0
SIMO Bin 19-2	433		Bin_19_2_c_000000000012	28814	29021	f		Sec-independent protein translocase protein TatAt	tatAt																												mttA/Hcf106 family	PF02416.16	1.2e-15	52.9	0		0.875122	0.0308183	0	0	0	0	0
SIMO Bin 19-2	434		Bin_19_2_c_000000000012	29026	29524	r		Endoribonuclease Nob1	nob1		nucleotide binding protein, PINc	NOB1	274854.MG2_1423	1e-36	118.3	K07060	0KUF9@eurNOG,COG1439@NOG,arCOG00721@arNOG	0KUF9|2.69669495633e-34|119.428077698	V		nob1; endoribonuclease Nob1 [EC:3.1.-.-]	K07060	36																				0.25368	0	0	0	0	0	0
SIMO Bin 19-2	435		Bin_19_2_c_000000000012	29610	29961	r		None	None														1																				0	0	0	0	0	0	0
SIMO Bin 19-2	436		Bin_19_2_c_000000000013	825	3942	f		Chemotactic signal transduction system substrate-binding protein BasB	basB		extracellular ligand-binding receptor	BASB	274854.MG2_0089	4.1e-97	318.8	K01999,K11954	COG0683@NOG,arCOG01021@arNOG	arCOG01021|2.49078140571e-88|288.690032959	E																		Receptor family ligand binding region	PF01094.28	4.6e-62	206.4	9.2		12.5318	9.46226	1.37489	1.29162	0.623432	0	0.104708
SIMO Bin 19-2	437		Bin_19_2_c_000000000013	4027	7777	f		None	None		amino acid	LIVM7	274854.MG2_0088	0	1299.9	K01997,K01998,K11955,K11956	0KWHM@eurNOG,COG4177@NOG,arCOG01269@arNOG,arCOG01273@arNOG	arCOG01269|5.54609746096e-229|762.930236816	E																		Branched-chain amino acid transport system / permease component	PF02653.16	3.5e-72	239	57.5		0.516924	0.53107	0.08834	0.181053	0.0455557	0	0.0258075
SIMO Bin 19-2	438		Bin_19_2_c_000000000013	7769	8561	f		putative branched-chain amino acid transport ATP-binding protein LivG	livG_1		ABC transporter	LIVG4	274854.MG2_0087	6.2e-142	462.4	K01995	0KSAK@eurNOG,COG0411@NOG,arCOG00925@arNOG	0KSAK|2.64527599529e-95|319.6796875	E		livG; branched-chain amino acid transport system ATP-binding protein	K01995	82														ABC transporter	PF00005.27	6e-33	110.5	0		0.0716009	0	0.175389	0	0	0	0
SIMO Bin 19-2	439		Bin_19_2_c_000000000013	8557	9274	f		putative branched-chain amino acid transport ATP-binding protein LivG	livG_2		ABC transporter	LIVF3	274854.MG2_0086	6.7e-131	424.8	K01996	0KT1Z@eurNOG,COG0410@NOG,arCOG00924@arNOG	0KT1Z|1.96907458969e-98|329.833770752	E		livF; branched-chain amino acid transport system ATP-binding protein	K01996	70														ABC transporter	PF00005.27	3.3e-34	114.6	0		0	0	0	0	0	0	0
SIMO Bin 19-2	440		Bin_19_2_c_000000000014	1	706	f		putative ABC transporter ATP-binding protein	None		abc transporter atp-binding protein		274854.MG2_0479	6.4e-106	341.1	K02003	0KWAD@eurNOG,COG1136@NOG,arCOG00922@arNOG	0KWAD|1.04277367269e-91|307.327667236	V		ABC.CD.A; putative ABC transport system ATP-binding protein	K02003	74														ABC transporter	PF00005.27	1.4e-33	112.5	0		0.397715	3.15965	0	0.0809171	0.0961116	0	0.12402
SIMO Bin 19-2	441		Bin_19_2_c_000000000014	705	4146	f		None	None		Pentapeptide repeats (8 copies)		274854.MG2_0480	7.2e-288	947.3		0KTT3@eurNOG,COG1357@NOG,arCOG03124@arNOG	0KTT3|1.38874253294e-34|111.8020401	P																		FtsX-like permease family	PF02687.21	5.7e-16	55.1	13.3		0.114628	0.745994	0.0257237	0.0543557	0.0520335	0	0
SIMO Bin 19-2	442		Bin_19_2_c_000000000014	4150	5146	f		putative ABC transporter ATP-binding protein	None		abc transporter atp-binding protein	GYY_03890	274854.MG2_0481	1.3e-140	457.5	K02003	0KSI8@eurNOG,COG1136@NOG,arCOG00922@arNOG	0KSI8|3.18510468204e-91|306.009857178	V		ABC.CD.A; putative ABC transport system ATP-binding protein	K02003	31														ABC transporter	PF00005.27	4.9e-33	110.8	0		0	0.280506	0.0857911	0.13333	0	0	0
SIMO Bin 19-2	443		Bin_19_2_c_000000000014	5208	7296	f		Cation/acetate symporter ActP	actP_1		Sodium proline symporter	GYY_01125	274854.MG2_0153	3.3e-212	697	K03307,K11928	0KRC7@eurNOG,COG0591@NOG,arCOG01316@arNOG	0KRC7|3.77175198108e-140|468.960479736	E		putP; sodium/proline symporter	K11928	56														Sodium:solute symporter family	PF00474.17	4.9e-42	140.4	29.1		0.113011	0.0463773	0	0	0	0	0
SIMO Bin 19-2	444		Bin_19_2_c_000000000015	312	1440	f		Cell division protein FtsZ 1	ftsZ1_1		Essential cell division protein that forms a contractile ring structure (Z ring) at the future cell division site. The regulation of the ring assembly controls the timing and the location of cell division. One of the functions of the FtsZ ring is to recruit other cell division proteins to the septum to produce a new cell wall between the dividing cells. Binds GTP and shows GTPase activity (By sim…	FTSZ2	274854.MG2_0406	1.1e-161	529.9	K03531	0KRFR@eurNOG,COG0206@NOG,arCOG02201@arNOG	0KRFR|1.73733901982e-147|492.439086914	D		ftsZ; cell division protein FtsZ	K03531	141																				0.159198	0.0723612	0.162769	0	0	0	0
SIMO Bin 19-2	445		Bin_19_2_c_000000000015	1526	2339	f		None	None																																		0.549099	0.28208	0	0.0833964	0	0	0.0886629
SIMO Bin 19-2	446		Bin_19_2_c_000000000015	2342	3599	r		Histidine--tRNA ligase	hisS_1		histidyl-tRNA synthetase (EC 6.1.1.21)	HISS	439481.Aboo_0054	8.5e-94	306.8	K01892	0KRDU@eurNOG,COG0124@NOG,arCOG00404@arNOG	0KRDU|7.31567801271e-117|391.980773926	J		HARS; histidyl-tRNA synthetase [EC:6.1.1.21]	K01892	90																				0.12707	0.0161362	0	0	0	0	0.0318585
SIMO Bin 19-2	447		Bin_19_2_c_000000000015	3625	4099	r		None	None														5																				0.0830812	0.0048313	0	0	0	0	0
SIMO Bin 19-2	448		Bin_19_2_c_000000000015	4108	5914	r		None	None		Transporter		274854.MG2_0402	7.2e-255	838.5	K03308	0KS80@eurNOG,COG0733@NOG,arCOG04466@arNOG	0KS80|3.00790251795e-123|413.316894531	P		TC.NSS; neurotransmitter:Na+ symporter, NSS family	K03308	63														Sodium:neurotransmitter symporter family	PF00209.18	5.5e-49	163.4	33.7		0.276666	0.153792	0	0	0	0	0
SIMO Bin 19-2	449		Bin_19_2_c_000000000015	5913	8100	r		None	None																Zinc carboxypeptidase	PF00246.21	5.4e-31	104.7	2.4														0.233798	0.0905753	0	0	0	0	0
SIMO Bin 19-2	450		Bin_19_2_c_000000000015	8175	9315	f		Small-conductance mechanosensitive channel MscMJ	None		Mechanosensitive ion channel	MSCS	274854.MG2_0400	5.4e-76	246.1	K03442,K16052	0KTFY@eurNOG,COG0668@NOG,arCOG01568@arNOG	0KTFY|2.36370139467e-57|195.485488892	M		ynaI; MscS family membrane protein	K16052	22														Mechanosensitive ion channel	PF00924.18	2.8e-44	147.4	0		0.258391	0.638656	0	0	0	0	0
SIMO Bin 19-2	451		Bin_19_2_c_000000000015	9333	9933	f		2,3-bisphosphoglycerate-dependent phosphoglycerate mutase	None		Catalyzes the interconversion of 2-phosphoglycerate and 3-phosphoglycerate (By similarity)	GPMA	274854.MG2_0485	1.1e-71	230.4	K01834	0KSVZ@eurNOG,COG0588@NOG,arCOG01993@arNOG	arCOG01993|4.12199246444e-81|272.576782227	G		PGAM; 2,3-bisphosphoglycerate-dependent phosphoglycerate mutase [EC:5.4.2.11]	K01834	119																				0.107115	0.0806965	0	0.15041	0.123198	0	0
SIMO Bin 19-2	452		Bin_19_2_c_000000000015	9933	11160	r		None	None																																		0.126582	0.0633233	0	0	0	0	0
SIMO Bin 19-2	453		Bin_19_2_c_000000000015	11300	11846	f		None	None														18														haloacid dehalogenase-like hydrolase	PF00702.26	0.00054	16.5	0.9		0	0.107252	0	0	0	0	0
SIMO Bin 19-2	454		Bin_19_2_c_000000000015	11913	12804	f		Tritrans,polycis-undecaprenyl-diphosphate synthase (GGDP specific)	uppS_1		Catalyzes the sequential condensation of isopentenyl diphosphate (IPP) with geranylgeranyl diphosphate (GGPP) to yield (2Z,6Z,10Z,14Z,18Z,22Z,26Z,30E,34E,38E)-undecaprenyl diphosphate (tritrans,heptacis-UPP). It is probably the precursor of glycosyl carrier lipids (By similarity)	UPPS	274854.MG2_0397	1.6e-101	332.6	K00806,K15888	0KS3W@eurNOG,COG0020@NOG,arCOG01532@arNOG	arCOG01532|2.89835127125e-91|306.896575928	I		uppS; tritrans,polycis-undecaprenyl-diphosphate synthase [geranylgeranyl-diphosphate specific] [EC:2.5.1.89]	K15888	96																				0.105368	0	0	0	0	0	0
SIMO Bin 19-2	455		Bin_19_2_c_000000000015	12793	13258	f		ADP-ribose pyrophosphatase	nudF_2		NUDiX hydrolase	NUDF	274854.MG2_0396	2.1e-29	95.1	K03574	0KTE3@eurNOG,COG1051@NOG,arCOG01075@arNOG	arCOG01075|3.94003819311e-38|132.427780151	L		mutT; 8-oxo-dGTP diphosphatase [EC:3.6.1.55]	K03574	23																				0	0	0	0	0	0	0
SIMO Bin 19-2	456		Bin_19_2_c_000000000015	13299	13677	f		2-iminobutanoate/2-iminopropanoate deaminase	yjgF_1		endoribonuclease L-PSP		274854.MG2_0394	6.3e-34	109.8		COG0251@NOG,arCOG01630@arNOG	arCOG01630|1.54991023668e-22|81.5056381226	J		ridA; 2-iminobutanoate/2-iminopropanoate deaminase [EC:3.5.99.10]	K09022	18																				0.414224	0.298587	0	0	0	0	0
SIMO Bin 19-2	457		Bin_19_2_c_000000000015	13749	15132	f		Phosphomannomutase	manB_1		Phosphomannomutase (EC 5.4.2.8)	GYY_07690	274854.MG2_0392	1.2e-154	504.8	K01840,K03431,K15778	0KS9R@eurNOG,COG1109@NOG,arCOG00767@arNOG	0KS9R|1.00767000061e-126|424.520721436	G		pmm-pgm; phosphomannomutase / phosphoglucomutase [EC:5.4.2.8 5.4.2.2]	K15778	124																				0.113899	0.0762872	0	0	0	0	0
SIMO Bin 19-2	458		Bin_19_2_c_000000000015	15132	15705	r		None	None														1																				0.248516	0.289181	0	0	0	0	0
SIMO Bin 19-2	459		Bin_19_2_c_000000000015	15720	16956	r		Phosphoglycerate kinase	pgk_1		phosphoglycerate kinase (EC 2.7.2.3)	PGK	274854.MG2_0344	2.1e-119	391.3	K00927	0KR9Q@eurNOG,COG0126@NOG,arCOG00496@arNOG	0KR9Q|5.90113390942e-139|464.471710205	G		PGK; phosphoglycerate kinase [EC:2.7.2.3]	K00927	212																				0	0	0	0	0	0	0
SIMO Bin 19-2	460		Bin_19_2_c_000000000015	17054	18311	f		Xaa-Pro dipeptidase	pepQ_1		peptidase M24		274854.MG2_0348	1.1e-138	453		0KSDQ@eurNOG,COG0006@NOG,arCOG01000@arNOG	0KSDQ|3.20787252693e-102|343.343597412	E				65		Metallopeptidase family M24	PF00557.21	2.5e-22	75.9	0.1														0.37695	0.148609	0	0.0766305	0	0	0
SIMO Bin 19-2	461		Bin_19_2_c_000000000015	18259	18601	f		None	None														8																				0.516783	0.185575	0	0.153131	0	0	0
SIMO Bin 19-2	462		Bin_19_2_c_000000000015	18601	18964	r		3-hydroxyanthranilate 3,4-dioxygenase	nbaC_1		Cupin domain		274854.MG2_0016	6.8e-64	201.4		0KX02@eurNOG,0YRJS@NOG,arCOG02998@arNOG	0KX02|2.21662367071e-54|183.68170166	S				65														Cupin domain	PF07883.11	5.1e-15	51.2	0.4		0	0.101839	0	0	0	0	0
SIMO Bin 19-2	463		Bin_19_2_c_000000000015	18960	19125	r		None	None														2																				0.0400965	0.229004	0	0	0	0	0
SIMO Bin 19-2	464		Bin_19_2_c_000000000015	19131	19419	r		Ferredoxin	fdx																												2Fe-2S iron-sulfur cluster binding domain	PF00111.27	1.1e-14	50.5	0.7		0.156428	0.081787	0	0	0	0	0
SIMO Bin 19-2	465		Bin_19_2_c_000000000015	19462	20554	r		None	None																																		0.0643359	0.230082	0	0	0	0	0
SIMO Bin 19-2	466		Bin_19_2_c_000000000015	20655	21528	r		putative ribosomal RNA small subunit methyltransferase A	rsmA_1		Specifically dimethylates two adjacent adenosines in the loop of a conserved hairpin near the 3'-end of 16S rRNA in the 30S particle. May play a critical role in biogenesis of 30S subunits (By similarity)	RSMA	274854.MG2_0359	1.6e-75	246.6	K02528	0KRGZ@eurNOG,COG0030@NOG,arCOG04131@arNOG	0KRGZ|3.56135106616e-66|224.306503296	J		ksgA; 16S rRNA (adenine1518-N6/adenine1519-N6)-dimethyltransferase [EC:2.1.1.182]	K02528	45																				0	0.0708258	0	0	0	0	0
SIMO Bin 19-2	467		Bin_19_2_c_000000000015	21541	22111	r		None	None		RNA-binding protein	GYY_00465	274854.MG2_0360	3.9e-20	65.3	K07572	COG1491@NOG,arCOG04130@arNOG	arCOG04130|3.7232322259e-21|76.720954895	J		putative nucleotide binding protein	K07572	14																				0.155311	0.402622	0	0.21657	0	0	0
SIMO Bin 19-2	468		Bin_19_2_c_000000000015	22220	22574	r		putative protein	None												rpoF; DNA-directed RNA polymerase subunit F [EC:2.7.7.6]	K03051	15																				0.724423	1.14548	0.204243	0	0	0	0
SIMO Bin 19-2	469		Bin_19_2_c_000000000015	22579	22870	r		50S ribosomal protein L21e	None		50S ribosomal protein L21e	RPL21E	274854.MG2_0362	3.9e-45	142	K02889	0KU30@eurNOG,COG2139@NOG,arCOG04129@arNOG	0KU30|7.9821409416e-35|119.832077026	J		RP-L21e; large subunit ribosomal protein L21e	K02889	53																				2.83215	1.37998	0.21985	0	0	0	0
SIMO Bin 19-2	470		Bin_19_2_c_000000000015	22950	24381	r		tRNA pseudouridine synthase Pus10	None		Responsible for synthesis of pseudouridine from uracil- 54 and uracil-55 in the psi GC loop of transfer RNAs (By similarity)	PUS10	274854.MG2_0363	6e-124	406.7	K07583	0KRQF@eurNOG,COG1258@NOG,arCOG01015@arNOG	0KRQF|4.36846205367e-144|481.230285645	J		PUS10; tRNA pseudouridine synthase 10 [EC:5.4.99.25]	K07583	72																				0.0673679	0.0897314	0.0652239	0	0	0	0
SIMO Bin 19-2	471		Bin_19_2_c_000000000015	24502	24829	r		None	None														16																				0	0.0720326	0	0	0	0	0
SIMO Bin 19-2	472		Bin_19_2_c_000000000015	24845	28115	r		Multidrug resistance protein MdtC	mdtC_2		hydrophobe amphiphile efflux-3 (HAE3) family		274854.MG2_0368	1.6e-247	817	K07003	COG1033@NOG,arCOG02174@arNOG	arCOG02174|5.71127454802e-111|363.2421875	S																		MMPL family	PF03176.15	5.3e-20	67.8	39.1		0.0475938	0.152319	0	0	0.0226051	0	0
SIMO Bin 19-2	473		Bin_19_2_c_000000000015	28156	29152	r		Chaperone protein DnaJ	dnaJ_2		ATP binding to DnaK triggers the release of the substrate protein, thus completing the reaction cycle. Several rounds of ATP-dependent interactions between DnaJ, DnaK and GrpE are required for fully efficient folding. Also involved, together with DnaK and GrpE, in the DNA replication of plasmids through activation of initiation proteins (By similarity)	DNAJ	469382.Hbor_16260	2.3e-48	157.1	K03686,K07463	0KR9S@eurNOG,0RG6P@halNOG,COG0484@NOG,arCOG02846@arNOG,arCOG06880@arNOG	0KR9S|6.61837985711e-57|187.389282227	O		dnaJ; molecular chaperone DnaJ	K03686	40														DnaJ domain	PF00226.31	1.3e-23	79.2	0.4		0	0.0348169	0	0	0	0	0
SIMO Bin 19-2	474		Bin_19_2_c_000000000015	29235	29838	f		None	None		2-hydroxyhepta-2,4-diene-1,7-dioate isomerase	HPCE	529709.PYCH_10390	7e-40	124.8		0KRXD@eurNOG,1CEJZ@thermNOG,COG0179@NOG,arCOG00235@arNOG	1CEJZ|7.90461289887e-34|116.905723572	Q				54																				0.172412	0.234103	0	0.270631	0	0	0
SIMO Bin 19-2	475		Bin_19_2_c_000000000015	29903	30587	f		None	None		Pfam:DUF124	GYY_03355	274854.MG2_1509	2.1e-81	264.1		0KT3N@eurNOG,COG2013@NOG,arCOG01907@arNOG	0KT3N|2.64196659265e-76|256.9190979	S				112																				0.797743	1.17132	0	0	0.0954601	0	0
SIMO Bin 19-2	476		Bin_19_2_c_000000000015	30650	31937	f		5'-deoxyadenosine deaminase	dadD_3		Catalyzes the deamination of 5-methylthioadenosine and S-adenosyl-L-homocysteine into 5-methylthioinosine and S-inosyl-L- homocysteine, respectively. Is also able to deaminate adenosine (By similarity)	MTAD	274854.MG2_0343	6.5e-148	485.4	K12960	0KRC1@eurNOG,COG0402@NOG,arCOG00695@arNOG	0KRC1|4.02936417463e-110|368.018005371	F		mtaD; 5-methylthioadenosine/S-adenosylhomocysteine deaminase [EC:3.5.4.31 3.5.4.28]	K12960	86		Amidohydrolase family	PF01979.17	1.5e-37	126	0.6														0.0345153	0.0482969	0	0	0	0	0
SIMO Bin 19-2	477		Bin_19_2_c_000000000016	2668	4285	r		None	None		Phosphoenolpyruvate carboxylase	PCKA	436308.Nmar_0392	3.3e-180	587.6	K01610	1CBPT@thaNOG,COG1866@NOG,arCOG06073@arNOG	1CBPT|4.8497049232e-183|610.43182373	C		E4.1.1.49; phosphoenolpyruvate carboxykinase (ATP) [EC:4.1.1.49]	K01610	244																				0	0.0493656	0	0	0	0	0
SIMO Bin 19-2	478		Bin_19_2_c_000000000016	4379	8174	f		None	None																																		0.0822684	0.00672399	0.0444545	0	0	0	0
SIMO Bin 19-2	479		Bin_19_2_c_000000000016	8266	9250	f		None	None														2														FKBP-type peptidyl-prolyl cis-trans isomerase	PF00254.28	0.00077	16	0		0.188578	0	0	0.103593	0	0	0
SIMO Bin 19-2	480		Bin_19_2_c_000000000016	9299	10604	f		None	None														8																				0.0195544	0.0183002	0	0	0	0	0
SIMO Bin 19-2	481		Bin_19_2_c_000000000016	10723	11191	f		30S ribosomal protein S13	None		Located at the top of the head of the 30S subunit, it contacts several helices of the 16S rRNA. In the 70S ribosome it contacts the 23S rRNA (bridge B1a) and protein L5 of the 50S subunit (bridge B1b), connecting the 2 subunits	RPS13	274854.MG2_0134	7e-58	186.4	K02952	0KTKN@eurNOG,COG0099@NOG,arCOG01722@arNOG	0KTKN|2.9150671396e-50|171.77104187	J		RP-S13; small subunit ribosomal protein S13	K02952	60																				2.23829	2.86988	0.282767	0.341704	0.165843	0	0
SIMO Bin 19-2	482		Bin_19_2_c_000000000016	11202	11895	f		30S ribosomal protein S4	rps4		One of the primary rRNA binding proteins, it binds directly to 16S rRNA where it nucleates assembly of the body of the 30S subunit (By similarity)	RPS4	274854.MG2_0133	1.7e-60	196.3	K02986	0KTIK@eurNOG,COG0522@NOG,arCOG04239@arNOG	0KTIK|3.57643496426e-60|203.892044067	J		RP-S4; small subunit ribosomal protein S4	K02986	45																				0.941495	1.48727	0.473604	0.119429	0	0	0
SIMO Bin 19-2	483		Bin_19_2_c_000000000016	11894	12275	f		30S ribosomal protein S11	None		Located on the platform of the 30S subunit (By similarity)	RPS11	274854.MG2_0132	9.1e-55	176.5	K02948	0KTDV@eurNOG,COG0100@NOG,arCOG04240@arNOG	0KTDV|2.42555765258e-48|164.888397217	J		RP-S11; small subunit ribosomal protein S11	K02948	59																				0.93769	0.571436	0.259926	0	0	0	0
SIMO Bin 19-2	484		Bin_19_2_c_000000000016	12231	13275	f		DNA-directed RNA polymerase subunit D	rpoD_1		DNA-dependent RNA polymerase catalyzes the transcription of DNA into RNA using the four ribonucleoside triphosphates as substrates (By similarity)	RPOD	274854.MG2_0131	2.5e-32	104.9	K03047	COG0202@NOG,arCOG04241@arNOG	arCOG04241|1.93061827083e-50|172.581878662	K																								0.160841	0.531615	0.0810072	0.226183	0	0	0
SIMO Bin 19-2	485		Bin_19_2_c_000000000016	13317	14292	f		Pantoate kinase	None		GHMP kinase	GYY_02060	274854.MG2_1748	1.2e-46	152.1	K06982	COG1829@NOG,arCOG04263@arNOG	arCOG04263|8.8165740801e-49|166.982330322	H		pok; pantoate kinase [EC:2.7.1.169]	K06982	29																				0.0329584	0.119954	0.0543811	0	0.0644418	0	0
SIMO Bin 19-2	486		Bin_19_2_c_000000000016	14286	14937	r		None	None		Inherit from NOG: chromosome 15 open reading frame 41		274854.MG2_1749	2.8e-73	235.6		0ZQKM@NOG,arCOG04990@arNOG	arCOG04990|3.79061726932e-54|184.801513672	S				7																				0.0648477	0.012312	0	0	0	0	0
SIMO Bin 19-2	487		Bin_19_2_c_000000000017	531	2688	f		Minichromosome maintenance protein MCM	MCM_1		Mcm family	MCM	274854.MG2_0290	1.8e-166	548.5	K10726	0KRHZ@eurNOG,COG1241@NOG,arCOG00439@arNOG	arCOG00439|2.95668693859e-201|672.412780762	L		mcm; replicative DNA helicase Mcm [EC:3.6.4.-]	K10726	195																				0.0495132	0.0862233	0.0225497	0.0390204	0	0	0
SIMO Bin 19-2	488		Bin_19_2_c_000000000018	152	449	f		Bifunctional purine biosynthesis protein PurH	purH_1		phosphoribosylaminoimidazolecarboxamide formyltransferase IMP cyclohydrolase (EC 2.1.2.3	PURH	274854.MG2_0230	4.4e-41	130.4	K00602	0KRBB@eurNOG,COG0138@NOG,arCOG02824@arNOG	arCOG02824|1.10358283514e-41|144.348068237	F																								0	0.0908744	0	0	0	0	0
SIMO Bin 19-2	489		Bin_19_2_c_000000000018	450	963	r		None	None		Protein of unknown function (DUF454)		274854.MG2_0232	8.3e-33	100.7	K09790	0KXSE@eurNOG,COG2832@NOG,arCOG07680@arNOG	0KXSE|7.49936387209e-26|89.1212387085	S																								0.190992	0.0497418	0	0	0.14249	0	0
SIMO Bin 19-2	490		Bin_19_2_c_000000000018	1045	1681	f		Phosphoribosylglycinamide formyltransferase	purN_1		phosphoribosylglycinamide formyltransferase	PURN	679901.Mzhil_0060	7.8e-42	133.4	K11175	0KSAR@eurNOG,0WKDC@methaNOG,COG0299@NOG,arCOG02825@arNOG	0WKDC|1.01097478575e-51|176.217269897	F		purN; phosphoribosylglycinamide formyltransferase 1 [EC:2.1.2.2]	K11175	22																				0	0	0	0	0	0	0
SIMO Bin 19-2	491		Bin_19_2_c_000000000018	1672	2233	r		Adenosylcobinamide-phosphate guanylyltransferase	cobY_1												mobA; molybdenum cofactor guanylyltransferase [EC:2.7.7.77]	K03752	22																				0.0235862	0.0787254	0	0	0	0	0
SIMO Bin 19-2	492		Bin_19_2_c_000000000018	2237	2447	r		None	None														1																				0.390054	0	0	0	0	0	0
SIMO Bin 19-2	493		Bin_19_2_c_000000000018	2482	3124	r		None	None														1																				0.193835	0.0774556	0	0	0	0	0
SIMO Bin 19-2	494		Bin_19_2_c_000000000018	3133	3610	r		None	None																																		1.84007	0.744484	0.134122	0	0	0	0
SIMO Bin 19-2	495		Bin_19_2_c_000000000018	3699	3927	f		None	None														8																				0	0	0	0	0	0	0
SIMO Bin 19-2	496		Bin_19_2_c_000000000018	4117	5284	f		DNA primase DnaG	dnaG_1		UPF0095 protein	DNAG	274854.MG2_0240	4e-102	334.3	K02316	0KRQ2@eurNOG,COG0358@NOG,arCOG04281@arNOG	0KRQ2|1.24932250348e-110|365.475921631	L		dnaG; DNA primase [EC:2.7.7.101]	K02316	101														Toprim domain	PF01751.22	0.00026	17.4	0		0.922185	0.994199	0.0724692	0	0	0	0
SIMO Bin 19-2	497		Bin_19_2_c_000000000019	54	207	f		None	None														6																				0.945132	0.320733	0	0	0	0	0
SIMO Bin 19-2	498		Bin_19_2_c_000000000019	395	1523	f		None	None																																		0	0.0633704	0	0.0472569	0	0	0
SIMO Bin 19-2	499		Bin_19_2_c_000000000019	1509	2415	r		tRNA-modifying protein YgfZ	ygfZ_1																																		0.058071	0.0635519	0	0.184767	0	0	0
SIMO Bin 19-2	500		Bin_19_2_c_000000000019	2437	2824	r		Iron-sulfur cluster insertion protein ErpA	erpA_1		Iron-sulfur cluster assembly accessory protein		274854.MG2_1175	7.3e-33	104.4	K13628,K15724	COG0316@NOG,arCOG04560@arNOG	arCOG04560|9.41205834591e-20|71.8568725586	O		iscA; iron-sulfur cluster assembly protein	K13628	13		Cys-protease-3C;	PF00548.17	0.004	13.3	0								Cys-protease-3C;	PF00548.20	0.004	13.3	0		0.765223	0.248531	0	0	0	0	0
SIMO Bin 19-2	501		Bin_19_2_c_000000000019	2914	3715	f		Protein FdhD	fdhD_1		Necessary for formate dehydrogenase activity (By similarity)	FDHD	273075.Ta0423	3.3e-54	172.1	K02379	0KTW8@eurNOG,1CCSE@theNOG,COG1526@NOG,arCOG04358@arNOG	1CCSE|8.27202135278e-67|226.637710571	C		fdhD; FdhD protein	K02379	102																				0	0	0	0	0	0	0
SIMO Bin 19-2	502		Bin_19_2_c_000000000019	3776	6062	f		Formate dehydrogenase subunit alpha	fdhA_1		Formate dehydrogenase, alpha subunit	FDHA1	274854.MG2_1134	2.8e-270	890.2	K00123	0KRA5@eurNOG,COG0243@NOG,arCOG01491@arNOG	0KRA5|2.04190033346e-122|410.597412109	C				379														Molybdopterin oxidoreductase	PF00384.22	1.4e-35	119.3	0.1		0.000275629	0	0	0	0	0	0
SIMO Bin 19-2	503		Bin_19_2_c_000000000019	6052	7546	r		Photosystem I assembly protein Ycf3	ycf3_1		Tetratricopeptide repeat		274854.MG2_1173	6.9e-62	196.8		0KYIC@eurNOG,COG0457@NOG,arCOG03032@arNOG	0KYIC|1.92486825473e-56|170.240707397	S				7								GT41 glycosyltransferase	-	2.1e-21	72.4	4.4		Tetratricopeptide repeat	PF00515.28	1.2e-36	119.4	4.6		0.367551	0.355067	0.0478084	0	0	0	0
SIMO Bin 19-2	504		Bin_19_2_c_000000000019	7612	8353	r		None	None														1																				0.272103	0.488956	0	0	0	0	0
SIMO Bin 19-2	505		Bin_19_2_c_000000000020	479	830	r		None	None														3																				0.854478	0.302915	0	0	0	0	0
SIMO Bin 19-2	506		Bin_19_2_c_000000000020	884	2069	r		None	None		Carbohydrate binding domain		485914.Hmuk_0622	3e-39	122.2	K01183,K14645,K19355	0KTTR@eurNOG,0RH8W@halNOG,COG3291@NOG,COG3979@NOG,arCOG02546@arNOG,arCOG07581@arNOG	0RH8W|9.26825331569e-18|65.0494766235	G				3								CBM44 carbohydrate binding module	-	1.3e-13	47.2	13		PKD domain	PF00801.20	1.2e-15	53.4	6.8		0	0	0	0	0	0	0
SIMO Bin 19-2	507		Bin_19_2_c_000000000020	2160	2976	f		DNA polymerase III PolC-type	polC_1												dnaQ; DNA polymerase III subunit epsilon [EC:2.7.7.7]	K02342	41																				0.134357	0.0928122	0	0	0	0	0
SIMO Bin 19-2	508		Bin_19_2_c_000000000020	2894	4187	r		None	None																																		0.0935629	0.0699586	0	0	0	0	0
SIMO Bin 19-2	509		Bin_19_2_c_000000000020	4254	5049	f		None	None		PAC2 family	GYY_05290	274854.MG2_0272	7.8e-55	178.2	K06869	0KS8D@eurNOG,COG1938@NOG,arCOG00347@arNOG	0KS8D|2.02636148102e-56|192.255447388	S		uncharacterized protein	K06869	42																				0.601159	0.17057	0	0.0923427	0	0	0
SIMO Bin 19-2	510		Bin_19_2_c_000000000020	5054	7193	r		DNA ligase	ligN_1		NAD-dependent DNA ligase	LIGA	274854.MG2_0268	8.1e-228	748.1	K01972	0KVZ0@eurNOG,COG0272@NOG,arCOG04754@arNOG	arCOG04754|2.35942142549e-198|661.907287598	L		E6.5.1.2; DNA ligase (NAD+) [EC:6.5.1.2]	K01972	151														Helix-hairpin-helix motif	PF00633.23	1.6e-05	20.9	0.5		0.055674	0.0347184	0	0	0	0	0
SIMO Bin 19-2	511		Bin_19_2_c_000000000020	7408	7615	r		DNA-directed RNA polymerase subunit N	rpoN_1		DNA-dependent RNA polymerase catalyzes the transcription of DNA into RNA using the four ribonucleoside triphosphates as substrates (By similarity)	RPON	342949.PNA2_0217	5.9e-30	95.6	K03058	0KUI1@eurNOG,1CF4P@thermNOG,COG1644@NOG,arCOG04244@arNOG	arCOG04244|8.01481877072e-31|107.7996521	K		rpoN; DNA-directed RNA polymerase subunit N [EC:2.7.7.6]	K03058	35																				2.32098	0.979073	0	0	0.896704	0.0875121	0.3579
SIMO Bin 19-2	512		Bin_19_2_c_000000000020	7621	8059	r		30S ribosomal protein S9	rps9_1		30S ribosomal protein S9	RPS9	274854.MG2_0263	1.1e-71	231.9	K02871,K02996	0KTD3@eurNOG,COG0103@NOG,arCOG04243@arNOG	0KTD3|3.43839198376e-59|201.897598267	J		RP-S9; small subunit ribosomal protein S9	K02996	82																				1.13574	1.63873	0	0.0437703	0.0159388	0.209974	0
SIMO Bin 19-2	513		Bin_19_2_c_000000000020	8058	8547	r		50S ribosomal protein L13	None		This protein is one of the early assembly proteins of the 50S ribosomal subunit, although it is not seen to bind rRNA by itself. It is important during the early stages of 50S assembly (By similarity)	RPL13P	274854.MG2_0262	2.4e-57	185.5	K02871,K02996	0KU7S@eurNOG,COG0102@NOG,arCOG04242@arNOG	0KU7S|4.36305275729e-46|157.495620728	J		RP-L13; large subunit ribosomal protein L13	K02871	62																				1.40964	2.2121	0	0.289737	0.112532	0	0
SIMO Bin 19-2	514		Bin_19_2_c_000000000020	8539	8905	r		50S ribosomal protein L18e	None		50S ribosomal protein L18e	RPL18E	274854.MG2_0261	2.6e-47	152.2	K02883	0KTUU@eurNOG,COG1727@NOG,arCOG00780@arNOG	0KTUU|4.3563987004e-43|146.99609375	J		RP-L18e; large subunit ribosomal protein L18e	K02883	66																				2.14677	1.30904	0.184377	0.314285	0.475736	0	0
SIMO Bin 19-2	515		Bin_19_2_c_000000000020	9053	16976	r		Plastocyanin	petE														1														Bacterial Ig-like domain (group 1)	PF02369.16	4.1e-05	19.8	3.2		0.181599	0.338647	0.0170344	0.0359416	0.0120248	0	0
SIMO Bin 19-2	516		Bin_19_2_c_000000000020	16968	17166	r		None	None																																		0.634861	0.331279	0	0	0	0	0
SIMO Bin 19-2	517		Bin_19_2_c_000000000020	17294	17675	f		Aspartate 1-decarboxylase	panD_1		Catalyzes the pyruvoyl-dependent decarboxylation of aspartate to produce beta-alanine (By similarity)	PAND	362976.HQ2363A	9.2e-27	82.2	K01579	COG0853@NOG,arCOG04813@arNOG	arCOG04813|1.74504268491e-28|99.7432250977	H		panD; aspartate 1-decarboxylase [EC:4.1.1.11]	K01579	70																				0.14884	0.145113	0	0	0	0	0
SIMO Bin 19-2	518		Bin_19_2_c_000000000020	17685	18120	r		Ribosomal RNA large subunit methyltransferase H	rlmH_1												rlmH; 23S rRNA (pseudouridine1915-N3)-methyltransferase [EC:2.1.1.177]	K00783	31																				0.349807	0.0684378	0	0	0	0	0
SIMO Bin 19-2	519		Bin_19_2_c_000000000020	18199	18529	f		None	None														1														GRIM-19 protein	PF06212.12	0.013	11.7	0.1		0	0.0188358	0	0	0	0	0
SIMO Bin 19-2	520		Bin_19_2_c_000000000020	18525	19260	f		None	None																												Cytochrome c oxidase subunit VII	PF02238.15	0.18	8.5	4.2		0.063866	0.343172	0	0.0992446	0.102246	0	0
SIMO Bin 19-2	521		Bin_19_2_c_000000000020	19309	19900	f		None	None		adenosyltransferase	CADT	274854.MG2_0324	1.5e-54	177.1	K00798	0KTKV@eurNOG,COG2096@NOG,arCOG00489@arNOG	arCOG00489|7.61572355447e-50|170.107345581	H		MMAB; cob(I)alamin adenosyltransferase [EC:2.5.1.17]	K00798	85																				0.236683	0.0404091	0	0	0	0	0
SIMO Bin 19-2	522		Bin_19_2_c_000000000020	19961	20174	f		None	None														1																				0	0	0	0	0	0	0
SIMO Bin 19-2	523		Bin_19_2_c_000000000020	20100	20532	r		RNA pyrophosphohydrolase	rppH_1		NUDIX hydrolase	APA	274854.MG2_0325	2.1e-54	173.9	K02334,K03574	0KUXA@eurNOG,COG0494@NOG,arCOG01078@arNOG	0KUXA|5.50304950996e-45|153.873886108	L				32																				0	0	0	0	0	0	0
SIMO Bin 19-2	524		Bin_19_2_c_000000000020	20643	21627	f		None	None														13																				0.155281	0.0304208	0	0	0.0888926	0	0
SIMO Bin 19-2	525		Bin_19_2_c_000000000020	21623	22097	r		None	None																												Putative, 10TM heavy-metal exporter	PF11449.8	0.00013	17.5	0		0.334319	0	0	0	0	0	0
SIMO Bin 19-2	526		Bin_19_2_c_000000000020	22210	25570	f		None	None																																		0.0295354	0.0412343	0.0229531	0	0	0	0
SIMO Bin 19-2	527		Bin_19_2_c_000000000020	25589	26837	r		Isocitrate dehydrogenase [NADP]	icd_1		Isocitrate dehydrogenase	ICD	274854.MG2_0329	1.9e-238	782	K00031	0KS43@eurNOG,COG0538@NOG,arCOG01164@arNOG	0KS43|3.22967621503e-184|613.60949707	C		IDH1; isocitrate dehydrogenase [EC:1.1.1.42]	K00031	305																				0.145152	0.292415	0.0523165	0	0.111878	0	0
SIMO Bin 19-2	528		Bin_19_2_c_000000000020	26891	27284	f		None	None		OsmC Ohr family		274854.MG2_0330	2.5e-28	89.4	K07397	COG1765@NOG,arCOG03685@arNOG	arCOG03685|2.42663226604e-32|112.692451477	O		yhfA; putative redox protein	K07397	31																				0	0.0636815	0	0	0	0	0
SIMO Bin 19-2	529		Bin_19_2_c_000000000020	27458	31106	f		Vitamin B12-dependent ribonucleoside-diphosphate reductase	None		Provides the precursors necessary for DNA synthesis. Catalyzes the biosynthesis of deoxyribonucleotides from the corresponding ribonucleotides (By similarity)	NRD	666510.ASAC_1252	7.6e-64	208.1	K00525	0FBAR@creNOG,COG0209@NOG,arCOG04276@arNOG	arCOG04276|1.23710059426e-116|391.847259521	F		E1.17.4.1A; ribonucleoside-diphosphate reductase alpha chain [EC:1.17.4.1]	K00525	551																				1.23781	1.35518	0.0175374	0.0542195	0.0255536	0	0
SIMO Bin 19-2	530		Bin_19_2_c_000000000020	31110	32439	r		None	None														1																				0.197702	0.198037	0	0.0313137	0.0210119	0	0
SIMO Bin 19-2	531		Bin_19_2_c_000000000020	32449	33376	r		Transcription initiation factor IIB	tfb_3		Stabilizes TBP binding to an archaeal box-A promoter. Also responsible for recruiting RNA polymerase II to the pre- initiation complex (DNA-TBP-TFIIB) (By similarity)	TFB	274854.MG2_0083	5.3e-190	622.4	K03124	0KRI2@eurNOG,COG1405@NOG,arCOG01981@arNOG	0KRI2|1.8113338372e-157|524.37097168	K		TFIIB; transcription initiation factor TFIIB	K03124	197																				1.32135	0.557775	0.103522	0	0	0	0
SIMO Bin 19-2	532		Bin_19_2_c_000000000020	33548	35543	f		Methanogen homoaconitase large subunit	hacA		Catalyzes the isomerization between 2-isopropylmalate and 3-isopropylmalate, via the formation of 2-isopropylmaleate (By similarity)	LEUC	274854.MG2_0084	0	1095.1	K01703,K16792	0KR9B@eurNOG,COG0065@NOG,COG0066@NOG,arCOG01698@arNOG	arCOG01698|1.28168349736e-181|606.557067871	E		leuC; 3-isopropylmalate/(R)-2-methylmalate dehydratase large subunit [EC:4.2.1.33 4.2.1.35]	K01703	274																				0.0364788	0.0123808	0	0	0	0	0
SIMO Bin 19-2	533		Bin_19_2_c_000000000020	35627	37742	f		Type 2 DNA topoisomerase 6 subunit B	top6B_1		DNA topoisomerase VI subunit B (EC 5.99.1.3)	TOP6B	274854.MG2_0097	6.3e-261	859.5	K03167	0KRGV@eurNOG,COG1389@NOG,arCOG01165@arNOG	0KRGV|1.0530937068e-217|718.838928223	L		top6B; DNA topoisomerase VI subunit B [EC:5.6.2.2]	K03167	196														Histidine kinase-, DNA gyrase B-, and HSP90-like ATPase	PF02518.26	2.8e-11	40.2	0.1		0.0792451	0.130472	0.031492	0.0756111	0	0	0
SIMO Bin 19-2	534		Bin_19_2_c_000000000020	37738	38848	f		Type 2 DNA topoisomerase 6 subunit A	top6A_1		DNA topoisomerase VI subunit A (EC 5.99.1.3)	TOP6A	274854.MG2_0098	3.4e-209	686.1	K03166	0KRHB@eurNOG,COG1697@NOG,arCOG04143@arNOG	0KRHB|9.13067559481e-154|512.915344238	L		top6A; DNA topoisomerase VI subunit A [EC:5.6.2.2]	K03166	208																				0.129991	0.109491	0	0	0	0	0
SIMO Bin 19-2	535		Bin_19_2_c_000000000020	38887	39664	f		None	None														2																				0	0.0675769	0	0	0	0	0
SIMO Bin 19-2	536		Bin_19_2_c_000000000020	39739	40477	f		HTH-type transcriptional regulator lrs14	None		arsR family transcriptional regulator		439481.Aboo_1491	5.7e-24	77.4	K07721	0KV1Z@eurNOG,COG1777@NOG,arCOG01684@arNOG	arCOG01684|2.98366303412e-30|106.758918762	K				5																				0.407252	0.35707	0	0.13559	0	0	0
SIMO Bin 19-2	537		Bin_19_2_c_000000000020	40483	45583	r		None	None														1								Cohesin	-	0.022	11	4.4		Bacterial protein of unknown function (DUF916)	PF06030.12	0.0001	18.6	0		0.198787	0.215533	0	0	0	0	0
SIMO Bin 19-2	538		Bin_19_2_c_000000000020	45710	46346	r		None	None														12																				0	0	0	0	0	0	0
SIMO Bin 19-2	539		Bin_19_2_c_000000000020	46367	47858	r		None	None														4														Acyltransferase	PF01553.21	3.4e-10	35.9	0		0.0308494	0.0223803	0	0	0	0	0
SIMO Bin 19-2	540		Bin_19_2_c_000000000020	47898	48318	r		None	None		Histidine triad (HIT) protein	HIT2	547558.Mmah_1827	4.2e-33	106	K02503	0KTE6@eurNOG,0WMEF@methaNOG,COG0537@NOG,arCOG00419@arNOG	0KTE6|9.99844608932e-37|127.086715698	F		HINT1; histidine triad (HIT) family protein	K02503	23																				0	0	0	0	0	0	0
SIMO Bin 19-2	541		Bin_19_2_c_000000000020	48327	49758	r		Fumarate reductase (CoM/CoB) subunit A	tfrA_2		succinate dehydrogenase	SDHA	274854.MG2_0106	3.7e-82	269	K00239	COG1053@NOG,arCOG00571@arNOG	arCOG00571|8.65697446682e-70|229.211959839	C		sdhA; succinate dehydrogenase / fumarate reductase, flavoprotein subunit [EC:1.3.5.1 1.3.5.4]	K00239	42														FAD binding domain	PF00890.24	4.6e-34	114.4	13.2		0.609613	0.325433	0.0566499	0.0673128	0.0315671	0	0
SIMO Bin 19-2	542		Bin_19_2_c_000000000020	49829	51215	r		None	None														1																				0	0.025374	0	0	0	0	0
SIMO Bin 19-2	543		Bin_19_2_c_000000000020	51477	52443	r		Replication factor C small subunit	rfcS_1		Part of the RFC clamp loader complex which loads the PCNA sliding clamp onto DNA (By similarity)	RFCS	572478.Vdis_2240	3.4e-25	82.2	K04801	0FB2I@creNOG,COG0470@NOG,arCOG00469@arNOG	arCOG00469|7.11915555816e-32|108.406463623	L		rfcS; replication factor C small subunit	K04801	29																				0.0538118	0.0585886	0	0	0	0	0
SIMO Bin 19-2	544		Bin_19_2_c_000000000020	53004	53589	r		GMP synthase [glutamine-hydrolyzing] subunit A	guaAA_3		Catalyzes the synthesis of GMP from XMP (By similarity)	GUAAA	274854.MG2_0123	3.1e-86	280.3	K01951	0KSW2@eurNOG,COG0518@NOG,arCOG00087@arNOG	0KSW2|9.40637348158e-69|231.927368164	F		guaA; GMP synthase (glutamine-hydrolysing) [EC:6.3.5.2]	K01951	89		Glutamine amidotransferase class-I	PF00117.25	2.9e-34	114.7	0														0.161561	0	0	0	0	0	0
SIMO Bin 19-2	545		Bin_19_2_c_000000000020	53799	54051	r		None	None																																		0	0.0240168	0	0	0	0	0
SIMO Bin 19-2	546		Bin_19_2_c_000000000020	54060	54570	r		None	None														1																				0.182849	0.0651089	0	0	0	0	0
SIMO Bin 19-2	547		Bin_19_2_c_000000000020	54585	55614	r		None	None		Prolyl oligopeptidase family		391623.TERMP_00218	1.4e-21	67		0KT7U@eurNOG,COG1073@NOG,arCOG01651@arNOG	arCOG01651|1.34902690669e-20|73.9557189941	S				13		Prolyl oligopeptidase family	PF00326.18	2.8e-11	39.5	0.6		CE1 carbohydrate esterase	-	0.00029	16.9	2		alpha/beta hydrolase fold	PF00561.20	2.4e-07	26.9	0.3		0.0878694	0.125582	0	0	0	0	0
SIMO Bin 19-2	548		Bin_19_2_c_000000000020	55643	56828	r		tRNA (guanine(37)-N1)-methyltransferase Trm5b	trm5b_1		Methyltransferase	TRMM	274854.MG2_0151	4.2e-54	177.3	K07055,K15429	0KRQG@eurNOG,COG2520@NOG,arCOG00033@arNOG	arCOG00033|6.92537038727e-37|127.750404358	J		TRM5; tRNA (guanine37-N1)-methyltransferase [EC:2.1.1.228]	K15429	14																				0	0.0498314	0	0	0	0	0
SIMO Bin 19-2	549		Bin_19_2_c_000000000020	56832	57690	f		Diphthine synthase	dphB_1		S-adenosyl-L-methionine-dependent methyltransferase that catalyzes the trimethylation of the amino group of the modified target histidine residue in translation elongation factor 2 (EF- 2), to form an intermediate called diphthine. The three successive methylation reactions represent the second step of diphthamide biosynthesis (By similarity)	DPHB	274854.MG2_0152	9.3e-62	201.9	K00586	0KRRU@eurNOG,COG1798@NOG,arCOG04161@arNOG	arCOG04161|1.76086579964e-63|215.597366333	J		DPH5; diphthine methyl ester synthase [EC:2.1.1.314]	K00586	20																				0.24124	0.015061	0.106229	0	0	0	0
SIMO Bin 19-2	550		Bin_19_2_c_000000000020	57714	59409	f		None	None														17																				0.0817813	0.13414	0	0	0	0	0
SIMO Bin 19-2	551		Bin_19_2_c_000000000020	59405	60005	r		None	None														42														LysE type translocator	PF01810.18	1.4e-18	63.3	7.9		0.0918878	0.0556152	0.132189	0	0	0	0
SIMO Bin 19-2	552		Bin_19_2_c_000000000020	60014	61217	r		None	None		cystathionine		274854.MG2_0158	1.6e-201	660.1	K01739,K01758,K01761	0M22G@eurNOG,COG0626@NOG,arCOG00060@arNOG	0M22G|2.89694964259e-141|472.000701904	E																								0.164462	0.191448	0	0.174133	0	0	0
SIMO Bin 19-2	553		Bin_19_2_c_000000000020	61277	61595	r		Divalent-cation tolerance protein CutA	cutA_1												cutA; periplasmic divalent cation tolerance protein	K03926	23																				0	0	0	0	0	0	0
SIMO Bin 19-2	554		Bin_19_2_c_000000000020	61678	63055	f		Digeranylgeranylglycerophospholipid reductase	None		geranylgeranyl reductase		274854.MG2_0160	1.6e-150	491.3	K17830	0KSNT@eurNOG,COG0644@NOG,arCOG00570@arNOG	0KSNT|2.54409109989e-86|291.214233398	C												AA3_1 cellobiose oxidoreductase	-	4.5e-08	27.8	1		FAD binding domain	PF00890.24	1.1e-05	21	0.3		0.127894	0.0856477	0	0	0	0	0
SIMO Bin 19-2	555		Bin_19_2_c_000000000020	63064	63856	f		Glyceraldehyde 3-phosphate phosphatase	None		hydrolase	ARAL2	274854.MG2_0161	2.7e-116	378.9	K01101,K02101,K02566	0KTFA@eurNOG,COG0647@NOG,arCOG04221@arNOG	0KTFA|2.71980275063e-76|257.532684326	G		nagD; NagD protein	K02566	27														haloacid dehalogenase-like hydrolase	PF00702.26	3.7e-13	46.5	0.1		0	0.0338714	0	0	0	0	0
SIMO Bin 19-2	556		Bin_19_2_c_000000000020	63948	65376	f		Protein-L-isoaspartate O-methyltransferase	pcm_2																						GT41 glycosyltransferase	-	6.4e-05	17.9	0		Tetratricopeptide repeat	PF07719.17	1.2e-10	37.1	0.6		0.628323	0.544674	0.118754	0.12312	0	0	0
SIMO Bin 19-2	557		Bin_19_2_c_000000000020	65411	66434	f		GDP-L-fucose synthase	fcl_2		NmrA-like family		274854.MG2_0168	1.5e-88	284.6	K00091	0KYBJ@eurNOG,COG0451@NOG,arCOG01369@arNOG	0KYBJ|1.64893847247e-62|212.583480835	M				34														NAD dependent epimerase/dehydratase family	PF01370.21	2.9e-24	82.1	0		0.0769902	0	0	0	0	0	0
SIMO Bin 19-2	558		Bin_19_2_c_000000000020	66442	68881	r		Subtilisin-like serine protease	None		Peptidase S8 and S53 subtilisin kexin sedolisin		274854.MG2_1217	4.6e-279	920.9		COG1404@NOG,arCOG00702@arNOG	arCOG00702|3.91831053962e-66|224.449813843	O						Subtilase family	PF00082.19	3.9e-32	107.9	9.1								Subtilase family	PF00082.22	3.9e-32	107.9	9.1		0.050376	0.067066	0.0262306	0	0	0	0
SIMO Bin 19-2	559		Bin_19_2_c_000000000020	68935	70471	f		None	None														4								GH33 glycoside hydrolase	-	4.6e-09	32.3	7.1		Hormone receptor domain	PF02793.22	0.0059	13.2	0.3		0.101938	0.103938	0	0	0	0	0
SIMO Bin 19-2	560		Bin_19_2_c_000000000020	70475	71129	r		None	None		LysE type translocator		190192.MK1358	7.2e-32	99		0KUEZ@eurNOG,COG1280@NOG,arCOG01947@arNOG	0KUEZ|4.89980561356e-39|134.880172729	E				22														LysE type translocator	PF01810.18	9.3e-23	76.9	5.8		0.0982706	0.0367666	0	0	0	0	0
SIMO Bin 19-2	561		Bin_19_2_c_000000000020	71131	71887	r		None	None		Inherit from COG: Membrane		267377.MMP0844	4.8e-51	162.9		0KWVF@eurNOG,0WQZ7@methNOG,COG4760@NOG,arCOG06646@arNOG	0KWVF|1.19231108901e-65|222.614761353	S				69														Inhibitor of apoptosis-promoting Bax1	PF01027.20	4.9e-11	39.1	26		0.301292	0.0633957	0	0	0	0	0
SIMO Bin 19-2	562		Bin_19_2_c_000000000020	71988	73167	f		Thermostable carboxypeptidase 1	cpsA1_1		amidohydrolase	AMA	70601.PH1043	5.1e-113	369	K01436,K01451,K12940,K13048	0KRKS@eurNOG,COG1473@NOG,arCOG01108@arNOG	0KRKS|1.54596243887e-134|449.766113281	E				63		Peptidase family M20/M25/M40	PF01546.25	9.3e-40	132.8	0.2														0.0395475	0.127918	0.0743333	0.072975	0	0	0
SIMO Bin 19-2	563		Bin_19_2_c_000000000020	73163	76154	r		Molybdate/tungstate import ATP-binding protein WtpC	wtpC_1		The UvrABC repair system catalyzes the recognition and processing of DNA lesions. UvrA is an ATPase and a DNA-binding protein. A damage recognition complex composed of 2 UvrA and 2 UvrB subunits scans DNA for abnormalities. When the presence of a lesion has been verified by UvrB, the UvrA molecules dissociate (By similarity)	UVRA	274854.MG2_0186	0	1553.7	K03701	0KRIU@eurNOG,COG0178@NOG,arCOG04694@arNOG	0KRIU|0.0|1369.24682617	L		uvrA; excinuclease ABC subunit A	K03701	396														ABC transporter	PF00005.27	3.4e-24	82.2	0		0.0615131	0.0231333	0.00922978	0.0295471	0	0	0
SIMO Bin 19-2	564		Bin_19_2_c_000000000020	76314	77178	f		None	None														19																				0	0.0335099	0.0958551	0.0638613	0	0	0
SIMO Bin 19-2	565		Bin_19_2_c_000000000020	77152	78358	r		None	None		Molybdenum cofactor synthesis domain protein	MOEA2	274854.MG2_0188	2.2e-116	382	K03750,K07219	0KRB6@eurNOG,COG0303@NOG,arCOG00217@arNOG	arCOG00217|2.71002177419e-107|360.804534912	H		moeA; molybdopterin molybdotransferase [EC:2.10.1.1]	K03750	103																				0	0.0429958	0.0214374	0	0	0	0
SIMO Bin 19-2	566		Bin_19_2_c_000000000020	78408	79170	f		None	None												uncharacterized protein	K07090	61														Sulfite exporter TauE/SafE	PF01925.19	1.3e-25	86.6	25.8		0.076487	0.0115919	0	0	0	0	0
SIMO Bin 19-2	567		Bin_19_2_c_000000000020	79171	79723	r		None	None																																		0.38239	0.130385	0.0166704	0	0	0	0
SIMO Bin 19-2	568		Bin_19_2_c_000000000020	79783	80326	r		Hypoxanthine/guanine phosphoribosyltransferase	hpt_2		Catalyzes a salvage reaction resulting in the formation of AMP, that is energically less costly than de novo synthesis (By similarity)	APT	436308.Nmar_1400	5.1e-42	131.4	K00759	1CBNU@thaNOG,COG0503@NOG,arCOG00030@arNOG	1CBNU|2.02573410861e-36|126.287658691	F		APRT; adenine phosphoribosyltransferase [EC:2.4.2.7]	K00759	68																				0.574389	0.76455	0.213045	0	0	0	0
SIMO Bin 19-2	569		Bin_19_2_c_000000000020	80391	81843	r		None	None		Xanthine uracil vitamin C permease	GYY_02810	362976.HQ3227A	2e-100	328.6	K06901	0KRHS@eurNOG,0RG3W@halNOG,COG2252@NOG,arCOG02807@arNOG	0KRHS|3.60178538358e-145|485.478637695	F		pbuG; putative MFS transporter, AGZA family, xanthine/uracil permease	K06901	158														Permease family	PF00860.20	3.1e-34	114.5	31.9		6.40112	6.54566	0	0.0978987	0.0500596	0	0
SIMO Bin 19-2	570		Bin_19_2_c_000000000020	81929	83240	r		Ribonuclease J	rnj_1		mRNA 3-end processing factor	EPF1	274854.MG2_0191	3e-172	564.8	K07577	0KRII@eurNOG,COG1236@NOG,arCOG00541@arNOG	0KRII|2.77839398857e-131|439.093048096	J		putative mRNA 3-end processing factor	K07577	123														Metallo-beta-lactamase superfamily	PF00753.27	2.3e-10	37	2		0.078821	0.0218348	0	0	0	0	0
SIMO Bin 19-2	571		Bin_19_2_c_000000000020	83508	83736	f		Polyferredoxin protein MvhB	mvhB														3														4Fe-4S binding domain	PF00037.27	2.3e-14	48.8	13.2		0	0	0	0	0	0	0
SIMO Bin 19-2	572		Bin_19_2_c_000000000020	83732	84374	f		None	None																																		0.126606	0	0	0	0	0	0
SIMO Bin 19-2	573		Bin_19_2_c_000000000020	84406	85219	f		Geranylgeranylglyceryl phosphate synthase	None		Prenyltransferase that catalyzes the transfer of the geranylgeranyl moiety of geranylgeranyl diphosphate (GGPP) to the C3 hydroxyl of sn-glycerol-1-phosphate (G1P). This reaction is the first ether-bond-formation step in the biosynthesis of archaeal membrane lipids (By similarity)	GYY_00040	274854.MG2_0180	7.7e-96	312	K17104	0KRU9@eurNOG,COG1646@NOG,arCOG01085@arNOG	0KRU9|1.26678488899e-78|264.981903076	S		E2.5.1.41; phosphoglycerol geranylgeranyltransferase [EC:2.5.1.41]	K17104	70																				0.0817642	0.0370204	0	0	0	0	0
SIMO Bin 19-2	574		Bin_19_2_c_000000000020	85233	85722	r		Chromosome partition protein Smc	smc_2																												Macoilin family	PF09726.9	0.0053	11.6	9		1.06883	0.542236	0	0	0	0	0
SIMO Bin 19-2	575		Bin_19_2_c_000000000020	85815	86127	f		50S ribosomal protein L18Ae	None																																		0.474585	0	0	0	0	0	0
SIMO Bin 19-2	576		Bin_19_2_c_000000000020	86333	87140	f		None	None														9																				0	0	0	0	0	0	0
SIMO Bin 19-2	577		Bin_19_2_c_000000000020	87257	87812	f		None	None														1																				0.152129	0.132922	0	0	0	0	0
SIMO Bin 19-2	578		Bin_19_2_c_000000000020	87826	88996	f		Fructose-1,6-bisphosphatase	fbpA_1												cysQ; 3'(2'), 5'-bisphosphate nucleotidase [EC:3.1.3.7]	K01082	44																				0.0403902	0.0490722	0.0584259	0	0	0	0
SIMO Bin 19-2	579		Bin_19_2_c_000000000020	89027	89999	r		Alpha-aminoadipate--LysW ligase LysX	lysX														33																				0.0492661	0.0100972	0	0	0	0	0
SIMO Bin 19-2	580		Bin_19_2_c_000000000020	90020	91112	r		None	None														1																				0.0669324	0.183496	0	0	0	0	0
SIMO Bin 19-2	581		Bin_19_2_c_000000000020	91131	91332	r		None	None																																		0.296235	0.0667317	0	0	0	0	0
SIMO Bin 19-2	582		Bin_19_2_c_000000000021	168	1503	f		None	None														150																				0	0.0335725	0	0	0	0	0
SIMO Bin 19-2	583		Bin_19_2_c_000000000021	1515	1938	r		None	None		Holliday junction resolvase-like protein		330779.Saci_1824	2.5e-23	72.9		0FFAY@creNOG,COG4741@NOG,arCOG05252@arNOG	arCOG05252|2.3433638357e-27|97.3560943604	F				13																				0	0.0162414	0	0	0	0	0
SIMO Bin 19-2	584		Bin_19_2_c_000000000021	2030	2612	f		None	None														36		Peptidase family M23	PF01551.19	6.5e-19	64.2	0.2								Peptidase family M23	PF01551.22	9.8e-19	63.7	0.2		0.102308	0.137155	0	0	0	0	0
SIMO Bin 19-2	585		Bin_19_2_c_000000000021	2608	3646	r		Bifunctional phosphoglucose/phosphomannose isomerase	None		bifunctional phosphoglucose phosphomannose isomerase	PGI	274854.MG2_1492	2.6e-85	274.8	K01810,K15916	0KRV1@eurNOG,COG0166@NOG,arCOG00052@arNOG	0KRV1|8.49318314858e-74|249.415267944	G		pgi-pmi; glucose/mannose-6-phosphate isomerase [EC:5.3.1.9 5.3.1.8]	K15916	56																				0.205173	0.165465	0	0	0.098115	0	0
SIMO Bin 19-2	586		Bin_19_2_c_000000000021	3647	4700	r		None	None		nmd3 family	GYY_01515	274854.MG2_1491	3.1e-102	334.4	K07562	0KRH2@eurNOG,COG1499@NOG,arCOG04149@arNOG	0KRH2|3.78650798447e-77|260.697235107	J		NMD3; nonsense-mediated mRNA decay protein 3	K07562	55																				0.0750959	0.185632	0.216392	0.0643887	0.0339291	0	0
SIMO Bin 19-2	587		Bin_19_2_c_000000000021	4771	4924	r		None	None																																		0.366522	0.0363498	0	0.342292	0	0	0
SIMO Bin 19-2	588		Bin_19_2_c_000000000021	4920	5646	r		Cytochrome c biogenesis protein CcsA	ccsA_1		heme exporter protein C	CCMC	274854.MG2_1489	8.2e-55	175.9	K02195	0KSNV@eurNOG,COG0755@NOG,arCOG00267@arNOG	0KSNV|2.34844499986e-45|155.896636963	O		ccmC; heme exporter protein C	K02195	33														Cytochrome C assembly protein	PF01578.20	4.2e-10	36	8.4		0.486886	0.0754783	0	0.00901698	0	0	0
SIMO Bin 19-2	589		Bin_19_2_c_000000000021	5658	7074	r		putative ABC transporter ATP-binding protein	None		ABC transporter related		304371.MCP_1305	4.2e-31	97.5	K16786,K16787	02TIP@arNOG,0M24H@eurNOG,COG1122@NOG	02TIP|4.43149949401e-35|122.115653992	G																		ABC transporter	PF00005.27	6e-20	68.4	0		0.088773	0.0656144	0	0.14794	0	0	0
SIMO Bin 19-2	590		Bin_19_2_c_000000000021	7149	8187	f		None	None		(Rhomboid) family		374847.Kcr_1266	1.5e-20	66.3	K07059	COG0705@NOG,arCOG01768@arNOG	arCOG01768|1.06031933358e-37|131.657272339	E				13		Rhomboid family	PF01694.19	1.3e-32	109	8.6								Rhomboid family	PF01694.22	1.3e-32	109.1	8.7		0	0.0631919	0	0	0	0	0
SIMO Bin 19-2	591		Bin_19_2_c_000000000021	8256	13059	f		Subtilisin-like serine protease	None		Peptidase S8 and S53 subtilisin kexin sedolisin		274854.MG2_1486	1.7e-204	674.6		COG1404@NOG,arCOG00702@arNOG	arCOG00702|1.89505462424e-78|265.385101318	O				2		Subtilase family	PF00082.19	3.6e-47	157.3	6.9								Subtilase family	PF00082.22	3.6e-47	157.3	6.9		0.273392	0.0712805	0	0	0.0159886	0	0
SIMO Bin 19-2	592		Bin_19_2_c_000000000021	13068	13701	f		Septum formation protein Maf	maf_1		Maf-like protein		274854.MG2_1482	5e-34	108.1	K06287	0KTNJ@eurNOG,COG0424@NOG,arCOG05007@arNOG	arCOG05007|5.50067838627e-29|101.454704285	D																								0.0527562	0.0480644	0	0	0	0	0
SIMO Bin 19-2	593		Bin_19_2_c_000000000021	13705	14170	r		Transcriptional regulator MntR	mntR_1		iron (metal) dependent repressor, dtxr family	TROR	436308.Nmar_1053	1.2e-38	125.6	K03709	1CBV1@thaNOG,COG1321@NOG,arCOG02100@arNOG	arCOG02100|6.39180372992e-36|125.351997375	K		mntR; DtxR family transcriptional regulator, manganese transport regulator	K11924	20																				0	0	0	0	0	0	0
SIMO Bin 19-2	594		Bin_19_2_c_000000000021	14172	14652	r		None	None														3																				0	0	0	0	0	0	0
SIMO Bin 19-2	595		Bin_19_2_c_000000000021	14769	15540	f		putative branched-chain amino acid transport ATP-binding protein LivG	livG_3		ABC transporter	SUFC	274854.MG2_1328	6.6e-105	342.3	K09013	0KSME@eurNOG,COG0396@NOG,arCOG04236@arNOG	0KSME|1.65029795633e-92|310.250946045	V		sufC; Fe-S cluster assembly ATP-binding protein	K09013	116														ABC transporter	PF00005.27	3.5e-25	85.4	0		0.577785	0.44829	0	0	0	0	0
SIMO Bin 19-2	596		Bin_19_2_c_000000000021	15552	16977	f		None	None		FeS assembly protein SufB	SUFB	436308.Nmar_0495	2.1e-203	663.7	K09014	1CBG0@thaNOG,COG0719@NOG,arCOG01715@arNOG	1CBG0|3.08849545094e-205|683.570617676	O		sufB; Fe-S cluster assembly protein SufB	K09014	255																				0.136851	0.0987183	0	0.0820342	0	0	0
SIMO Bin 19-2	597		Bin_19_2_c_000000000021	16990	18094	f		None	None		sufbd protein	SUFD	274854.MG2_1326	1.8e-48	159.1	K09014,K09015	COG0719@NOG,arCOG01715@arNOG	arCOG01715|7.35254770328e-36|125.117294312	O		sufD; Fe-S cluster assembly protein SufD	K09015	55																				0.184632	0.0841576	0	0	0	0	0
SIMO Bin 19-2	598		Bin_19_2_c_000000000021	18273	19029	r		None	None														2														High-affinity nickel-transport protein	PF03824.16	0.0015	14.2	0.4		0.608835	0.105804	0	0	0	0	0
SIMO Bin 19-2	599		Bin_19_2_c_000000000021	19062	19860	f		None	None														6																				0.177262	0	0	0	0	0	0
SIMO Bin 19-2	600		Bin_19_2_c_000000000021	19863	21204	r		putative thymidylate kinase	tmk_1		thymidylate kinase	TMK	274854.MG2_0643	7.3e-113	367.3	K00943	0KTVI@eurNOG,COG0125@NOG,arCOG01891@arNOG	0KTVI|7.73881628058e-91|306.117797852	F																								0.0970269	0.0663566	0.0568575	0	0	0	0
SIMO Bin 19-2	601		Bin_19_2_c_000000000021	21205	21943	r		None	None														2																				0.369259	0.448609	0	0	0	0	0
SIMO Bin 19-2	602		Bin_19_2_c_000000000021	21935	22925	r		None	None		Glutamine cyclotransferase		990316.MCON_2478	3e-51	161.5		02TWB@arNOG,0M298@eurNOG,0WPQM@methaNOG,COG3823@NOG	02TWB|6.67043139336e-55|187.243942261	O		QCT; glutaminyl-peptide cyclotransferase [EC:2.3.2.5]	K22757	50																				0.203347	0.0204881	0	0	0	0	0
SIMO Bin 19-2	603		Bin_19_2_c_000000000021	23068	27175	f		None	None		PKD domain		274854.MG2_0646	0	1097.3		0KVAK@eurNOG,COG3291@NOG,arCOG02508@arNOG	0KVAK|6.90127466644e-127|410.869354248	G				5								CBM44 carbohydrate binding module	-	2.7e-19	65.4	21.5		PKD domain	PF00801.20	9.5e-30	98.6	32.3		0.131709	0.087104	0.0197385	0	0.0275972	0	0
SIMO Bin 19-2	604		Bin_19_2_c_000000000021	27176	28049	f		None	None																																		0.10718	0.163761	0	0.0889127	0	0	0
SIMO Bin 19-2	605		Bin_19_2_c_000000000021	28050	28893	r		3-dehydroquinate dehydratase	aroD_1		Type I DHQase	AROD	274854.MG2_0648	4.7e-62	202.6	K03785	COG0710@NOG,arCOG02097@arNOG	arCOG02097|2.22615977576e-36|123.475097656	E																								0.097914	0.0504499	0	0	0	0	0
SIMO Bin 19-2	606		Bin_19_2_c_000000000021	29065	31036	f		DNA gyrase subunit B	gyrB_1		DNA gyrase negatively supercoils closed circular double- stranded DNA in an ATP-dependent manner and also catalyzes the interconversion of other topological isomers of double-stranded DNA rings, including catenanes and knotted rings (By similarity)	GYRB	274854.MG2_0649	0	1022.3	K02470	0KRJE@eurNOG,COG0187@NOG,arCOG04371@arNOG	0KRJE|1.35812997151e-271|903.584899902	L		gyrB; DNA gyrase subunit B [EC:5.6.2.2]	K02470	299														Histidine kinase-, DNA gyrase B-, and HSP90-like ATPase	PF02518.26	3.9e-22	75.2	0.1		0.168631	0.234199	0	0	0	0	0
SIMO Bin 19-2	607		Bin_19_2_c_000000000021	31045	33742	f		DNA gyrase subunit A	gyrA_1		DNA gyrase negatively supercoils closed circular double- stranded DNA in an ATP-dependent manner and also catalyzes the interconversion of other topological isomers of double-stranded DNA rings, including catenanes and knotted rings (By similarity)	GYRA	274854.MG2_0650	0	1327.7	K02469	0KRJZ@eurNOG,COG0188@NOG,arCOG04367@arNOG	arCOG04367|5.81839996767e-314|1044.43078613	L		gyrA; DNA gyrase subunit A [EC:5.6.2.2]	K02469	248																				0.0256988	0.106381	0	0	0.0277122	0	0
SIMO Bin 19-2	608		Bin_19_2_c_000000000021	33923	34769	f		None	None														67																				0.056976	0	0	0	0	0	0
SIMO Bin 19-2	609		Bin_19_2_c_000000000021	34835	36023	f		3-phosphoshikimate 1-carboxyvinyltransferase	aroA_1		3-phosphoshikimate 1-carboxyvinyltransferase (EC 2.5.1.19)	AROA	274854.MG2_0674	3.1e-64	210	K00800	0KS6V@eurNOG,COG0128@NOG,arCOG04134@arNOG	arCOG04134|3.17094532271e-73|240.51020813	E		aroA; 3-phosphoshikimate 1-carboxyvinyltransferase [EC:2.5.1.19]	K00800	45																				0	0.0660905	0	0	0	0	0
SIMO Bin 19-2	610		Bin_19_2_c_000000000021	36013	37981	r		DNA mismatch repair protein MutL	mutL_1		This protein is involved in the repair of mismatches in DNA. It is required for dam-dependent methyl-directed DNA mismatch repair. May act as a molecular matchmaker , a protein that promotes the formation of a stable complex between two or more DNA-binding proteins in an ATP-dependent manner without itself being part of a final effector complex (By similarity)	MUTL	274854.MG2_0675	4.9e-202	663.8	K03572	0KRQE@eurNOG,COG0323@NOG,arCOG01166@arNOG	arCOG01166|1.23454826215e-176|590.018859863	L		mutL; DNA mismatch repair protein MutL	K03572	135														Histidine kinase-, DNA gyrase B-, and HSP90-like ATPase	PF02518.26	2.3e-09	34	0.2		0.0488254	0.00881039	0	0	0	0	0
SIMO Bin 19-2	611		Bin_19_2_c_000000000021	37983	40680	r		DNA-binding protein MutS2	mutS2_1		that it carries out the mismatch recognition step. This protein has a weak ATPase activity (By similarity)	MUTS	274854.MG2_0676	0	1073.6	K03555	0KRPX@eurNOG,COG0249@NOG,arCOG02897@arNOG	0KRPX|6.20726605838e-286|952.053222656	L		mutS; DNA mismatch repair protein MutS	K03555	263																				0.143796	0.174188	0.0255085	0	0.0380663	0	0
SIMO Bin 19-2	612		Bin_19_2_c_000000000021	40840	41062	r		None	None														8																				3.74931	0.46567	0.485567	0.248541	0.277472	0	0
SIMO Bin 19-2	613		Bin_19_2_c_000000000021	41151	41553	f		None	None														9																				0	0.073649	0	0	0	0	0
SIMO Bin 19-2	614		Bin_19_2_c_000000000021	41605	42547	f		None	None		EamA-like transporter family		274854.MG2_1566	2.5e-74	237.4		0KVF2@eurNOG,COG0697@NOG,arCOG00271@arNOG	0KVF2|2.66682168015e-64|218.64692688	G				39														EamA-like transporter family	PF00892.20	1.5e-47	157.5	34.4		0	0	0	0	0	0	0
SIMO Bin 19-2	615		Bin_19_2_c_000000000021	42625	43171	f		50S ribosomal protein L10e	None		50S ribosomal protein L10.e	RPL10E	274854.MG2_0678	3.7e-86	279.8	K02866	0KSQG@eurNOG,COG0197@NOG,arCOG04113@arNOG	0KSQG|8.51409210121e-70|235.136703491	J		RP-L10e; large subunit ribosomal protein L10e	K02866	104																				0.772031	0.345423	0	0	0	0	0
SIMO Bin 19-2	616		Bin_19_2_c_000000000021	43183	43762	f		Hypoxanthine/guanine phosphoribosyltransferase	hpt_3		Catalyzes a salvage reaction resulting in the formation of IMP that is energically less costly than de novo synthesis (By similarity)	HPT	274854.MG2_0628	3.5e-64	208.1	K00759	0KSZJ@eurNOG,COG0503@NOG,arCOG00030@arNOG	0KSZJ|1.2072555686e-66|224.987625122	F		APRT; adenine phosphoribosyltransferase [EC:2.4.2.7]	K00759	75																				0	0.129955	0	0	0	0	0
SIMO Bin 19-2	617		Bin_19_2_c_000000000021	43831	44890	f		5,10-methylenetetrahydromethanopterin reductase	mer_1		Catalyzes the reversible reduction of methylene-H(4)MPT to methyl-H(4)MPT (By similarity)	MER	273057.SSO1532	8e-22	70.7	K00320,K14728,K15510,K17228	COG2141@NOG,arCOG02410@arNOG	arCOG02410|3.86142928168e-27|96.0864715576	C				244																				0.152018	0.904677	0	0	0	0	0
SIMO Bin 19-2	618		Bin_19_2_c_000000000021	44931	46041	f		2-(3-amino-3-carboxypropyl)histidine synthase	dph2_1		diphthamide biosynthesis protein	DPH2	274854.MG2_0627	2.5e-206	677.7	K07561	0KRB0@eurNOG,COG1736@NOG,arCOG04112@arNOG	arCOG04112|4.63587336902e-113|378.900634766	J		DPH1; 2-(3-amino-3-carboxypropyl)histidine synthase [EC:2.5.1.108]	K07561	125																				0.0496691	0.11966	0	0	0	0	0
SIMO Bin 19-2	619		Bin_19_2_c_000000000021	46142	47318	f		ORC1-type DNA replication protein 2	cdc6-2_1		Cell division control protein 6	CDC6-2	694429.Pyrfu_1938	5.8e-44	141.3	K10725	0FAZE@creNOG,COG1474@NOG,arCOG00467@arNOG	0FAZE|4.64410212485e-79|266.979309082	L		cdc6A; archaeal cell division control protein 6	K10725	73														ATPase family associated with various cellular activities (AAA)	PF00004.29	8.3e-07	25.8	0		0	0.0212813	0	0	0	0	0
SIMO Bin 19-2	620		Bin_19_2_c_000000000021	47387	47873	f		30S ribosomal protein S6e	rps6e_1		30S ribosomal protein S6E	RPS6E	274854.MG2_0625	5e-50	161.8	K02991	0KTVC@eurNOG,COG2125@NOG,arCOG01946@arNOG	0KTVC|3.37495694733e-40|137.256225586	J		RP-S6e; small subunit ribosomal protein S6e	K02991	33																				0.514701	0.188817	0	0.363685	0	0	0
SIMO Bin 19-2	621		Bin_19_2_c_000000000021	47887	49135	f		Translation initiation factor 2 subunit gamma	eif2g_1		eIF-2 functions in the early steps of protein synthesis by forming a ternary complex with GTP and initiator tRNA (By similarity)	EIF2G	274854.MG2_0624	7.2e-205	672.9	K03242	0KRNI@eurNOG,COG5257@NOG,arCOG01563@arNOG	0KRNI|1.17230463256e-185|618.662658691	J		EIF2S3; translation initiation factor 2 subunit 3	K03242	215														50S ribosome-binding GTPase	PF01926.23	0.00013	18.3	0		0	0.0179564	0	0	0	0	0
SIMO Bin 19-2	622		Bin_19_2_c_000000000021	49115	49505	f		None	None																																		0	0	0	0	0	0	0
SIMO Bin 19-2	623		Bin_19_2_c_000000000021	49529	50417	r		Small-conductance mechanosensitive channel MscMJ	None		mechanosensitive ion channel		797209.ZOD2009_08324	4.4e-35	115.5	K16052	0KRJY@eurNOG,0RFYC@halNOG,COG0668@NOG,arCOG01568@arNOG	arCOG01568|9.16334597864e-67|227.084091187	M				16														Mechanosensitive ion channel	PF00924.18	7.4e-46	152.5	0.2		0	0.0696295	0	0	0	0	0
SIMO Bin 19-2	624		Bin_19_2_c_000000000021	50456	50753	r		None	None		Protein of unknown function (DUF357)	GYY_08380	273075.Ta0304	5.8e-24	76.4	K00586,K09728,K14656	0KUGB@eurNOG,1CD1N@theNOG,COG1849@NOG,arCOG01224@arNOG	0KUGB|1.3287424972e-22|81.8131637573	S		uncharacterized protein	K09728	27																				0	0	0	0	0	0	0
SIMO Bin 19-2	625		Bin_19_2_c_000000000021	50752	52768	r		Transcriptional regulator NanR	nanR																																		0.0729789	0.0332665	0	0	0	0	0
SIMO Bin 19-2	626		Bin_19_2_c_000000000021	53133	54429	f		3-hydroxy-3-methylglutaryl-coenzyme A reductase	hmgA_1		reductase	MVAA	274854.MG2_0617	8.3e-178	580.7	K00054	0KYEA@eurNOG,COG1257@NOG,arCOG04260@arNOG	0KYEA|5.21680011981e-182|606.374816895	I		mvaA; hydroxymethylglutaryl-CoA reductase [EC:1.1.1.88]	K00054	190														HMG-CoA_red1;	PF00368.18	9.7e-109	359.9	2.8		0.33911	0.42345	0.0936573	0.048347	0	0	0
SIMO Bin 19-2	627		Bin_19_2_c_000000000021	54429	55062	r		Segregation and condensation protein B	scpB_1		Segregation and condensation protein	SCPB	274854.MG2_0616	4e-61	196.9	K01011,K06024	0KS02@eurNOG,COG1386@NOG,arCOG02613@arNOG	0KS02|3.31288461835e-48|165.807327271	K		scpB; segregation and condensation protein B	K06024	21																				0.201568	0.0488396	0	0.0206835	0	0	0
SIMO Bin 19-2	628		Bin_19_2_c_000000000021	55054	56062	r		Segregation and condensation protein A	scpA		chromosome segregation and condensation protein ScpA	SCPA	274854.MG2_0615	5.8e-72	234.6	K05896	COG1354@NOG,arCOG02610@arNOG	arCOG02610|1.68772483086e-44|153.363464355	L		scpA; segregation and condensation protein A	K05896	12																				0.261911	0.0303456	0	0	0	0	0
SIMO Bin 19-2	629		Bin_19_2_c_000000000021	56058	59988	r		Chromosome partition protein Smc	smc_3		Required for chromosome condensation and partitioning (By similarity)	SMC	274854.MG2_0614	2.6e-289	955	K03529	0KRPK@eurNOG,COG1196@NOG,arCOG00371@arNOG	0KRPK|8.33605878881e-290|965.521728516	D		smc; chromosome segregation protein	K03529	192																				0.168344	0.073421	0	0	0	0	0
SIMO Bin 19-2	630		Bin_19_2_c_000000000021	60165	61797	f		Fumarate reductase (CoM/CoB) subunit A	tfrA_3		L-aspartate oxidase	NADB	274854.MG2_0612	2.2e-151	495.4	K00278	0KW9B@eurNOG,COG0029@NOG,arCOG00572@arNOG	arCOG00572|7.38420675657e-135|451.427154541	H		nadB; L-aspartate oxidase [EC:1.4.3.16]	K00278	154														FAD binding domain	PF00890.24	2.6e-79	263.4	1		0	0	0	0	0	0	0
SIMO Bin 19-2	631		Bin_19_2_c_000000000021	61797	62751	r		None	None		Catalyzes the NADPH-dependent reduction of ketopantoate into pantoic acid (By similarity)	PANE	274854.MG2_0611	5.2e-69	224.4	K00077	0KTI0@eurNOG,COG1893@NOG,arCOG04139@arNOG	0KTI0|5.5532495858e-73|246.827362061	H		panE; 2-dehydropantoate 2-reductase [EC:1.1.1.169]	K00077	57																				0.0739726	0.0708135	0	0	0	0	0
SIMO Bin 19-2	632		Bin_19_2_c_000000000021	62751	65208	r		None	None														2																				0.104245	0.0464025	0	0	0.026575	0	0
SIMO Bin 19-2	633		Bin_19_2_c_000000000021	65277	65895	r		V-type ATP synthase subunit D	atpD_1		Produces ATP from ADP in the presence of a proton gradient across the membrane (By similarity)	ATPD	547558.Mmah_1442	2.4e-73	235.9	K02120	0KRI8@eurNOG,0WKET@methaNOG,COG1394@NOG,arCOG04101@arNOG	0WKET|8.61624518262e-84|281.432861328	C		ATPVD; V/A-type H+/Na+-transporting ATPase subunit D	K02120	114														ATP synthase subunit D	PF01813.17	1.3e-54	181.2	6.1		0.607657	0.391201	0.122666	0.0847421	0	0	0
SIMO Bin 19-2	634		Bin_19_2_c_000000000021	65930	67316	r		V-type ATP synthase beta chain	atpB_1		Produces ATP from ADP in the presence of a proton gradient across the membrane. The archaeal beta chain is a regulatory subunit	ATPB	304371.MCP_0338	1e-236	775.7	K02118	0KRFX@eurNOG,0WJXF@methaNOG,COG1156@NOG,arCOG00865@arNOG	0WJXF|2.80138161035e-255|848.098449707	C		ATPVB; V/A-type H+/Na+-transporting ATPase subunit B	K02118	435														ATP synthase alpha/beta family, nucleotide-binding domain	PF00006.25	1.5e-65	217.1	0		0.331864	0.682148	0.054063	0.326237	0.0660728	0	0
SIMO Bin 19-2	635		Bin_19_2_c_000000000021	67328	69071	r		V-type ATP synthase alpha chain	atpA_1		Produces ATP from ADP in the presence of a proton gradient across the membrane. The archaeal alpha chain is a catalytic subunit (By similarity)	ATPA	259564.Mbur_1243	4.8e-270	886.9	K02117	0KRJ3@eurNOG,0WKAI@methaNOG,COG1155@NOG,arCOG00868@arNOG	0WKAI|3.18557160987e-303|1007.625	C		ATPVA; V/A-type H+/Na+-transporting ATPase subunit A [EC:7.1.2.2 7.2.2.1]	K02117	381		Peptidase family M23	PF01551.19	4.3e-05	19.9	0.6								ATP synthase alpha/beta family, nucleotide-binding domain	PF00006.25	2.5e-93	307.8	0		0.848974	0.907587	0.137266	0.298853	0.0621996	0	0
SIMO Bin 19-2	636		Bin_19_2_c_000000000021	69099	69399	r		V-type ATP synthase subunit F	atpF_1		Produces ATP from ADP in the presence of a proton gradient across the membrane (By similarity)	ATPF	274854.MG2_0606	7.1e-39	123.1	K02122	0KUJF@eurNOG,COG1436@NOG,arCOG04102@arNOG	0KUJF|2.1250822435e-31|109.652442932	C		ATPVF; V/A-type H+/Na+-transporting ATPase subunit F	K02122	53														ATP synthase (F/14-kDa) subunit	PF01990.17	5.7e-14	48.5	0		0.615386	0.55288	0.0686505	0.341344	0	0	0
SIMO Bin 19-2	637		Bin_19_2_c_000000000021	69408	70461	r		V-type ATP synthase subunit C	atpC_1		Produces ATP from ADP in the presence of a proton gradient across the membrane (By similarity)	ATPC	274854.MG2_0605	6.1e-86	280.8	K02119	0KSBI@eurNOG,COG1527@NOG,arCOG02459@arNOG	0KSBI|1.67126584746e-69|235.824813843	C		ATPVC; V/A-type H+/Na+-transporting ATPase subunit C	K02119	76														ATP synthase (C/AC39) subunit	PF01992.16	2.1e-47	158.5	0.5		0.697106	1.65966	0.186014	0.465819	0.187585	0	0
SIMO Bin 19-2	638		Bin_19_2_c_000000000021	70473	71031	r		V-type ATP synthase subunit E	atpE_1		Produces ATP from ADP in the presence of a proton gradient across the membrane (By similarity)	ATPE	304371.MCP_0342	4.8e-21	66.6	K02121	0KSQF@eurNOG,0WM11@methaNOG,COG1390@NOG,arCOG00869@arNOG	0KSQF|4.86862072563e-30|105.941123962	C		ATPVE; V/A-type H+/Na+-transporting ATPase subunit E	K02121	27														ATP synthase (E/31 kDa) subunit	PF01991.18	3.3e-10	36	9.5		0.355695	1.22094	0	0.205306	0	0	0
SIMO Bin 19-2	639		Bin_19_2_c_000000000021	71081	71402	r		ATP synthase subunit c	atpH_1		H transporting two-sector ATPase C subunit	ATPK	351160.RCIX2026	1.7e-21	67.6	K02124	0KUES@eurNOG,COG0636@NOG,arCOG02455@arNOG	0KUES|3.20154162011e-21|76.1114501953	C		ATPVK; V/A-type H+/Na+-transporting ATPase subunit K	K02124	10								GT83 glycosyltransferase	-	0.0046	11.8	4.6		ATP synthase subunit C	PF00137.21	2.1e-12	43.5	11.1		0.459316	1.0268	0	0.157322	0.260979	0	0
SIMO Bin 19-2	640		Bin_19_2_c_000000000021	71441	73553	r		None	None		V-type ATP synthase subunit I	ATPI	274854.MG2_0602	2.6e-106	348.7	K02123	0KRG0@eurNOG,COG1269@NOG,arCOG04138@arNOG	0KRG0|2.60789489009e-130|436.920593262	C		ATPVI; V/A-type H+/Na+-transporting ATPase subunit I	K02123	112														V-type ATPase 116kDa subunit family	PF01496.19	1.2e-18	62.7	0.3		0.127987	0.0756685	0	0	0	0	0
SIMO Bin 19-2	641		Bin_19_2_c_000000000021	73579	73894	r		ATP synthase subunit b	atpF_2																												Vacuolar (H+)-ATPase G subunit	PF03179.15	1.5e-08	31.4	10.3		0.377053	0.0597175	0	0	0	0	0
SIMO Bin 19-2	642		Bin_19_2_c_000000000021	73955	74753	f		Arsenite methyltransferase	arsM_1		ubiquinone menaquinone		274854.MG2_0600	2.4e-74	238.7	K03183	0KV9Z@eurNOG,COG2226@NOG,arCOG04348@arNOG	0KV9Z|5.04322616167e-57|194.279174805	Q		ubiE; demethylmenaquinone methyltransferase / 2-methoxy-6-polyprenyl-1,4-benzoquinol methylase [EC:2.1.1.163 2.1.1.201]	K03183	30																				0.0706677	0.116019	0	0.0925815	0	0	0
SIMO Bin 19-2	643		Bin_19_2_c_000000000021	75261	76362	r		Digeranylgeranylglycerophospholipid reductase	None		geranylgeranyl reductase		368407.Memar_1711	1.1e-64	208.7	K17830	0KS0C@eurNOG,0WKJI@methaNOG,COG0644@NOG,arCOG00570@arNOG	0KS0C|1.59253938983e-88|298.344177246	C				64								AA3_1 cellobiose oxidoreductase	-	1e-07	26.6	0.1		FAD binding domain	PF00890.24	7.4e-06	21.5	0.8		0	0.158226	0	0	0.056694	0	0
SIMO Bin 19-2	644		Bin_19_2_c_000000000021	76395	76959	r		Short chain isoprenyl diphosphate synthase	idsA_1		Bifunctional short chain isoprenyl diphosphate synthase	FPS	274854.MG2_0670	3.1e-58	189.1	K02523,K13787	0KS40@eurNOG,COG0142@NOG,arCOG01726@arNOG	0KS40|5.66174472746e-44|151.710021973	H		ispB; octaprenyl-diphosphate synthase [EC:2.5.1.90]	K02523	25														MgtE intracellular N domain	PF03448.17	0.0028	14.5	0.2		0	0.107309	0	0	0	0	0
SIMO Bin 19-2	645		Bin_19_2_c_000000000022	0	1611	f		Propionyl-CoA carboxylase, carboxyltransferase subunit	pccB_1		propionyl-CoA carboxylase		274854.MG2_1686	3.3e-265	872.8		COG4799@NOG,arCOG02705@arNOG	arCOG02705|5.23971182448e-156|521.159118652	I		E6.4.1.4B; 3-methylcrotonyl-CoA carboxylase beta subunit [EC:6.4.1.4]	K01969	293														Carboxyl transferase domain	PF01039.22	7.6e-150	496	0		0.698533	0.328468	0.0573923	0.131484	0	0	0
SIMO Bin 19-2	646		Bin_19_2_c_000000000022	1615	2485	f		3-hydroxypropionyl-coenzyme A dehydratase	None		Enoyl-CoA hydratase		224325.AF0963	9e-25	80.2	K01715,K15019	COG1024@NOG,arCOG00239@arNOG	arCOG00239|9.78433417856e-39|133.366195679	I		liuC; methylglutaconyl-CoA hydratase [EC:4.2.1.18]	K13766	75																				0.0123121	0.0327148	0	0	0	0	0
SIMO Bin 19-2	647		Bin_19_2_c_000000000022	2494	4048	f		Pyruvate carboxylase subunit A	pycA_3		Pyruvate carboxylase, subunit A	PYCA	274854.MG2_1684	3.1e-174	572.1	K01959,K01961,K01964	0KRTU@eurNOG,COG0439@NOG,arCOG01590@arNOG	arCOG01590|5.73255892556e-181|603.38659668	I		bccA; acetyl-CoA/propionyl-CoA carboxylase, biotin carboxylase, biotin carboxyl carrier protein [EC:6.4.1.2 6.4.1.3 6.3.4.14]	K11263	113																				0.0419653	0.0274728	0	0	0	0	0
SIMO Bin 19-2	648		Bin_19_2_c_000000000022	4059	4560	f		Pyruvate carboxylase subunit B	pycB_1		acetyl-CoA carboxylase biotin carboxyl carrier protein subunit		439481.Aboo_1365	3.5e-22	66.7	K02160,K15037,K17490	02TSF@arNOG,0M27M@eurNOG,COG0511@NOG	0M27M|1.46099078785e-23|84.9095993042	I																		Biotin-requiring enzyme	PF00364.22	2.4e-18	62	0.1		0	0	0	0	0	0	0
SIMO Bin 19-2	649		Bin_19_2_c_000000000022	4640	5189	f		None	None														56																				0.0946853	0.140632	0	0	0	0	0
SIMO Bin 19-2	650		Bin_19_2_c_000000000022	5191	6472	r		Serine--tRNA ligase	serS_1		Catalyzes the attachment of serine to tRNA(Ser). Is also able to aminoacylate tRNA(Sec) with serine, to form the misacylated tRNA L-seryl-tRNA(Sec), which will be further converted into selenocysteinyl-tRNA(Sec) (By similarity)	SERS	274854.MG2_1680	8.8e-201	658.9	K01875,K02948	0KRF7@eurNOG,COG0172@NOG,arCOG00403@arNOG	0KRF7|6.23315634816e-179|596.509460449	J		SARS; seryl-tRNA synthetase [EC:6.1.1.11]	K01875	198																				0.193797	0.187963	0	0	0	0	0
SIMO Bin 19-2	651		Bin_19_2_c_000000000022	6545	7580	r		None	None		PSN		274854.MG2_1679	4e-79	257.8		0KS47@eurNOG,COG3389@NOG,arCOG04463@arNOG	0KS47|5.37878577562e-94|316.220001221	S				43		Signal-peptide peptidase, presenilin aspartyl protease	PF06550.8	7.2e-49	163	18.4								Signal-peptide peptidase, presenilin aspartyl protease	PF06550.11	7.2e-49	163	18.4		0.177155	0.114423	0	0	0	0	0
SIMO Bin 19-2	652		Bin_19_2_c_000000000023	485	983	f		None	None														1																				2.0636	4.39055	0	1.30326	0	0	0
SIMO Bin 19-2	653		Bin_19_2_c_000000000023	1011	1269	r		None	None														3																				0.329697	0	0	0	0	0	0
SIMO Bin 19-2	654		Bin_19_2_c_000000000023	1418	3659	r		Anthranilate synthase component 1	trpE_1		anthranilate synthase component i	TRPE	274854.MG2_0311	1.7e-149	492.1	K01657	0KRYD@eurNOG,COG0147@NOG,COG0512@NOG,arCOG02014@arNOG	arCOG02014|2.49458461848e-146|490.485229492	E						Glutamine amidotransferase class-I	PF00117.25	2.5e-35	118.2	0														0.0244612	0.025401	0	0	0	0	0
SIMO Bin 19-2	655		Bin_19_2_c_000000000023	3660	4440	r		Putative branched-chain-amino-acid aminotransferase	ilvE_1												E2.6.1.42; branched-chain amino acid aminotransferase [EC:2.6.1.42]	K00826	10																				0.0533151	0	0	0	0	0	0
SIMO Bin 19-2	656		Bin_19_2_c_000000000023	4484	8723	r		None	None														1																				0.0680031	0.0502028	0	0	0	0	0
SIMO Bin 19-2	657		Bin_19_2_c_000000000024	211	853	f		None	None														1																				0	0.0761816	0	0	0	0	0
SIMO Bin 19-2	658		Bin_19_2_c_000000000024	1025	1733	r		None	None		Pirin		304371.MCP_2022	3.2e-37	116.1	K06911	0KTZ6@eurNOG,COG1741@NOG,arCOG02935@arNOG	0KTZ6|2.75054265307e-40|139.251434326	S		uncharacterized protein	K06911	88														Cupin domain	PF07883.11	3.2e-06	23.1	0.6		0.0912203	0	0	0	0	0	0
SIMO Bin 19-2	659		Bin_19_2_c_000000000024	1804	3091	f		protein kinase UbiB	ubiB		ABC-1 domain protein	UBIB1	274854.MG2_1592	7.7e-187	612.8	K03688	0KRFQ@eurNOG,COG0661@NOG,arCOG01189@arNOG	0KRFQ|1.71149330873e-83|281.86505127	S		ubiB; ubiquinone biosynthesis protein	K03688	23														Protein kinase domain	PF00069.25	8.5e-05	18.2	0.1		0.332914	2.00839	0	0.0432353	0.147416	0	0
SIMO Bin 19-2	660		Bin_19_2_c_000000000024	3161	4178	f		None	None		Phytoene synthase	CRTB	274854.MG2_1599	7.9e-91	295.1	K02291	0KRNC@eurNOG,COG1562@NOG,arCOG02936@arNOG	0KRNC|1.84353037818e-73|248.310806274	I		crtB; 15-cis-phytoene synthase [EC:2.5.1.32]	K02291	65																				0.121743	0.186735	0	0	0.140924	0	0
SIMO Bin 19-2	661		Bin_19_2_c_000000000024	4180	5767	f		Carotenoid 3,4-desaturase	crtD_2		phytoene	CRTI2	274854.MG2_1655	1.4e-269	885.8	K10027	0KRIE@eurNOG,COG1233@NOG,arCOG01521@arNOG	0KRIE|2.77080812163e-158|528.661621094	Q		crtI; phytoene desaturase [EC:1.3.99.26 1.3.99.28 1.3.99.29 1.3.99.31]	K10027	196								AA3_1 cellobiose oxidoreductase	-	9.4e-07	23.5	0		FAD binding domain	PF00890.24	7.4e-10	34.7	1.8		0.045857	0.125335	0	0.0441961	0.107128	0	0
SIMO Bin 19-2	662		Bin_19_2_c_000000000024	5784	6534	f		L-rhamnose 1-dehydrogenase (NADP(+))	rhaD_2		Short-chain dehydrogenase reductase SDR	FABG	274854.MG2_0114	4.5e-49	157.5	K00046,K00059,K07535	0KT8W@eurNOG,COG1028@NOG,arCOG01259@arNOG	0KT8W|4.21533527511e-55|187.798782349	I				59														NAD dependent epimerase/dehydratase family	PF01370.21	3.7e-08	29.3	0.2		0.0613285	0.607405	0.092313	0	0	0	0
SIMO Bin 19-2	663		Bin_19_2_c_000000000024	6547	7147	f		None	None														3																				0	0.0621581	0	0	0	0	0
SIMO Bin 19-2	664		Bin_19_2_c_000000000024	7148	7574	f		None	None														16																				0	0.119033	0	0	0	0	0
SIMO Bin 19-2	665		Bin_19_2_c_000000000024	7642	8440	f		Arginine deiminase	arcA_1		Amidinotransferase		274854.MG2_0208	2.2e-61	194.9	K01478,K01482	0KWZ0@eurNOG,COG1834@NOG,arCOG03109@arNOG	0KWZ0|1.99643435109e-56|192.356842041	E		DDAH; dimethylargininase [EC:3.5.3.18]	K01482	46																				0.311886	0.112329	0	0	0	0	0
SIMO Bin 19-2	666		Bin_19_2_c_000000000024	8526	10218	f		None	None														5		Peptidase family M28	PF04389.14	3e-23	78.8	0.1														0.243172	0.0651589	0	0.0580348	0	0	0
SIMO Bin 19-2	667		Bin_19_2_c_000000000024	10212	10743	r		None	None		SOUL heme-binding protein		868132.Metbo_1468	1.9e-30	95.6		0KUDQ@eurNOG,0WSHY@metNOG,11QRP@NOG,arCOG04820@arNOG	arCOG04820|4.95042212964e-37|127.766265869	T				34																				0	0.122295	0	0	0	0	0
SIMO Bin 19-2	668		Bin_19_2_c_000000000024	10752	11625	r		Zinc metalloprotease	None		Peptidase M50		274854.MG2_0199	2.9e-60	195.4		0KT53@eurNOG,COG1994@NOG,arCOG00614@arNOG	0KT53|8.12849911559e-53|179.843933105	M				28		Peptidase family M50	PF02163.19	0.00063	15.3	12.3														0.111871	0.0174254	0	0	0	0	0
SIMO Bin 19-2	669		Bin_19_2_c_000000000024	11667	12180	r		None	None														2																				0.305832	0.0704675	0	0	0	0	0
SIMO Bin 19-2	670		Bin_19_2_c_000000000024	12236	14033	r		Xaa-Pro dipeptidyl-peptidase	pepX_3		X-Pro dipeptidyl-peptidase (S15 family)		274854.MG2_0167	6.4e-274	897.9	K06978	0KXM7@eurNOG,COG2936@NOG,arCOG07590@arNOG	0KXM7|7.5622601295e-203|676.088012695	S						X-Pro dipeptidyl-peptidase (S15 family)	PF02129.15	4e-34	114.7	6.6														0.0278753	0.0164757	0	0	0	0	0
SIMO Bin 19-2	671		Bin_19_2_c_000000000025	30	210	f		F(420)H(2) dehydrogenase subunit D	fpoD_1		NADH dehydrogenase subunit D	FPOD	274854.MG2_0435	2.2e-34	107	K00333	02TCC@arNOG,0M21Z@eurNOG,COG0649@NOG	0M21Z|1.48289383598e-15|58.1548347473	C																		Respiratory-chain NADH dehydrogenase, 49 Kd subunit	PF00346.19	3.8e-13	45.4	0		0	0.14449	0	0	0	0	0
SIMO Bin 19-2	672		Bin_19_2_c_000000000025	216	1758	f		F(420)H(2) dehydrogenase subunit H	fpoH_1		NDH-1 shuttles electrons from NADH, via FMN and iron- sulfur (Fe-S) centers, to quinones in the respiratory chain. The immediate electron acceptor for the enzyme in this species is believed to be ubiquinone. Couples the redox reaction to proton translocation (for every two electrons transferred, four hydrogen ions are translocated across the cytoplasmic membrane), and thus conserves the redox ene…	NUOH	274854.MG2_0436	4.9e-156	512.6	K00337	0KRS9@eurNOG,COG1005@NOG,arCOG01546@arNOG	arCOG01546|2.83576966283e-116|389.544616699	C																		NADH dehydrogenase	PF00146.21	7.6e-91	300.7	27		0.114617	0.130796	0	0	0.0484694	0	0
SIMO Bin 19-2	673		Bin_19_2_c_000000000025	1773	2757	f		F(420)H(2) dehydrogenase subunit I	fpoI_1		4fe-4S ferredoxin iron-sulfur binding domain protein	FPOI	1110509.Mhar_1414	1.5e-21	66.9	K00338	0KT31@eurNOG,0WM6M@methaNOG,COG1143@NOG,arCOG01543@arNOG	0KT31|1.93050135186e-23|76.4872360229	C																		4Fe-4S binding domain	PF00037.27	6.8e-13	44.2	15		0.206828	0.0919272	0	0	0	0	0
SIMO Bin 19-2	674		Bin_19_2_c_000000000025	2762	3032	f		F(420)H(2) dehydrogenase subunit J	fpoJ_1		NADH dehydrogenase subunit j	NUOJ1	274854.MG2_0438	1.8e-27	85.4	K00339	0KUHP@eurNOG,COG0839@NOG,arCOG04654@arNOG	0KUHP|1.56692342169e-24|87.1843185425	C		nuoJ; NADH-quinone oxidoreductase subunit J [EC:7.1.1.2]	K00339	12		Sporulation factor SpoIIGA	PF03419.10	0.0027	13.3	5.9								NADH-ubiquinone/plastoquinone oxidoreductase chain 6	PF00499.20	7.7e-18	60.8	6		0.38272	0.101174	0	0.171451	0	0	0
SIMO Bin 19-2	675		Bin_19_2_c_000000000025	3028	3295	f		None	None																												NADH-ubiquinone/plastoquinone oxidoreductase chain 6	PF00499.20	3.4e-05	19.8	1.5		0.338643	0.242604	0	0.138352	0	0	0
SIMO Bin 19-2	676		Bin_19_2_c_000000000025	3294	3597	f		F(420)H(2) dehydrogenase subunit K	fpoK_1		subunit K	NUOK	274854.MG2_0440	1.5e-38	121.6	K00340,K05576	0KU2F@eurNOG,COG0713@NOG,arCOG03073@arNOG	0KU2F|9.65178998983e-34|116.636611938	C		nuoK; NADH-quinone oxidoreductase subunit K [EC:7.1.1.2]	K00340	34														NADH-ubiquinone/plastoquinone oxidoreductase chain 4L	PF00420.24	4.2e-20	67.6	6.9		0.197552	0.345503	0	0	0	0	0
SIMO Bin 19-2	677		Bin_19_2_c_000000000025	3607	5905	f		F(420)H(2) dehydrogenase subunit L	fpoL_1		subunit l	NUOL	274854.MG2_0441	1e-242	799.3	K00341,K15863	0KS3D@eurNOG,COG1009@NOG,arCOG01539@arNOG	0KS3D|1.35243275601e-187|626.670288086	C		nuoL; NADH-quinone oxidoreductase subunit L [EC:7.1.1.2]	K00341	85														Proton-conducting membrane transporter	PF00361.20	9.1e-74	244.5	16.8		0.0943212	0.0560906	0	0.0349984	0.0873856	0	0
SIMO Bin 19-2	678		Bin_19_2_c_000000000025	5901	7515	f		F(420)H(2) dehydrogenase subunit M	fpoM_1		subunit m	NUOM	274854.MG2_0442	7.8e-177	580.2	K00342	0KRVF@eurNOG,COG1008@NOG,arCOG01538@arNOG	0KRVF|1.06389802617e-151|507.24432373	C		nuoM; NADH-quinone oxidoreductase subunit M [EC:7.1.1.2]	K00342	82														Proton-conducting membrane transporter	PF00361.20	1.4e-70	234	33.8		0.222717	0.100232	0	0.0440362	0	0	0
SIMO Bin 19-2	679		Bin_19_2_c_000000000025	7514	9191	f		F(420)H(2) dehydrogenase subunit N	fpoN_1		subunit N	NUON	274854.MG2_0443	3.8e-152	498.6	K00343	0KRW8@eurNOG,COG1007@NOG,arCOG01540@arNOG	0KRW8|5.61124326902e-131|438.953887939	C		nuoN; NADH-quinone oxidoreductase subunit N [EC:7.1.1.2]	K00343	59														Proton-conducting membrane transporter	PF00361.20	3.7e-56	186.7	19.9		0.221489	0.196542	0.0423301	0	0.0450574	0	0
SIMO Bin 19-2	680		Bin_19_2_c_000000000025	9297	9822	f		Translation initiation factor 1A	eIF1A		Seems to be required for maximal rate of protein biosynthesis. Enhances ribosome dissociation into subunits and stabilizes the binding of the initiator Met-tRNA(I) to 40 S ribosomal subunits (By similarity)	EIF1A	274854.MG2_0444	3.1e-54	175.7	K03236	0KTNN@eurNOG,COG0361@NOG,arCOG01179@arNOG	0KTNN|5.48972293926e-46|156.775405884	J		EIF1A; translation initiation factor 1A	K03236	14																				0.226832	0.290383	0.131876	0	0	0	0
SIMO Bin 19-2	681		Bin_19_2_c_000000000025	9827	10709	f		RIO-type serine/threonine-protein kinase Rio1	rio1_1		serine threonine protein kinase	RIO1	274854.MG2_0445	4.2e-115	377	K07178	0KRR7@eurNOG,COG1718@NOG,arCOG01180@arNOG	arCOG01180|1.37152658415e-92|311.27923584	T		RIOK1; RIO kinase 1 [EC:2.7.11.1]	K07178	74																				0	0.0382044	0	0	0	0	0
SIMO Bin 19-2	682		Bin_19_2_c_000000000025	10735	11464	f		Polyribonucleotide nucleotidyltransferase	pnp_1		RNA-processing protein	GYY_03450	274854.MG2_0446	1.4e-76	249.2	K06961	0KTG4@eurNOG,COG1094@NOG,arCOG04150@arNOG	0KTG4|2.08525111271e-58|198.047103882	S		KRR1; ribosomal RNA assembly protein	K06961	38																				0	0.364171	0	0	0	0	0
SIMO Bin 19-2	683		Bin_19_2_c_000000000026	238	1246	f		DNA repair and recombination protein RadA	radA_1		Involved in DNA repair and in homologous recombination. Binds and assemble on single-stranded DNA to form a nucleoprotein filament. Hydrolyzes ATP in a ssDNA-dependent manner and promotes DNA strand exchange between homologous DNA molecules (By similarity)	RADA	274854.MG2_0334	5.2e-168	550.3	K04483	0KRBH@eurNOG,COG0468@NOG,arCOG00415@arNOG	0KRBH|7.49510909843e-153|509.477630615	L		radA; DNA repair protein RadA	K04483	180														Helix-hairpin-helix motif	PF00633.23	0.00016	17.8	0.4		0.979511	4.58137	0	0	0	0	0
SIMO Bin 19-2	684		Bin_19_2_c_000000000026	1279	2962	r		None	None		oligoendopeptidase F	PEPF	436308.Nmar_1177	2.9e-23	73.1	K08602	1CBDT@thaNOG,COG1164@NOG,arCOG04758@arNOG	arCOG04758|3.1629407783e-34|119.633872986	E		pepF; oligoendopeptidase F [EC:3.4.24.-]	K08602	202		Peptidase family M3	PF01432.17	1.1e-41	139.8	1.5														0.277231	0.344157	0.0643102	0	0.0356246	0	0
SIMO Bin 19-2	685		Bin_19_2_c_000000000026	2971	3220	r		None	None														2																				0.229008	0.0420431	0	0	0	0	0
SIMO Bin 19-2	686		Bin_19_2_c_000000000026	3271	3859	r		None	None														2																				0.0916199	0	0	0	0	0	0
SIMO Bin 19-2	687		Bin_19_2_c_000000000026	3895	5131	r		ATP-dependent DNA helicase Hel308	None		Ski2-type helicase	GYY_05165	274854.MG2_0657	2e-67	219.9	K03726	0KRQN@eurNOG,COG1204@NOG,arCOG00553@arNOG	0KRQN|4.1003093166e-63|214.867889404	L		helS; helicase [EC:3.6.4.-]	K03726	17																				0	0.021307	0	0	0	0	0
SIMO Bin 19-2	688		Bin_19_2_c_000000000027	948	2751	f		2-oxoglutarate synthase subunit KorA	korA_1		Pyruvate flavodoxin ferredoxin oxidoreductase domain protein	PORA	274854.MG2_0528	8.3e-288	947.6	K00174	02TDP@arNOG,0KRTF@eurNOG,COG0674@NOG,COG1014@NOG,arCOG01606@arNOG	02TDP|4.2843328805e-154|515.239929199	C		korA; 2-oxoglutarate/2-oxoacid ferredoxin oxidoreductase subunit alpha [EC:1.2.7.3 1.2.7.11]	K00174	224																				0.152717	0.082921	0.137073	0	0.035759	0	0
SIMO Bin 19-2	689		Bin_19_2_c_000000000027	2753	3785	f		2-oxoglutarate synthase subunit KorB	korB_1		oxidoreductase, subunit beta	PORB	274854.MG2_0527	3.9e-180	589.9	K00170,K00175	0KRT8@eurNOG,COG1013@NOG,arCOG01599@arNOG	0KRT8|2.09422347296e-92|310.383331299	C		korB; 2-oxoglutarate/2-oxoacid ferredoxin oxidoreductase subunit beta [EC:1.2.7.3 1.2.7.11]	K00175	151																				0.0128216	0.0876516	0.137997	0	0	0	0
SIMO Bin 19-2	690		Bin_19_2_c_000000000027	4015	4195	r		None	None																																		0	0	0	0	0	0	0
SIMO Bin 19-2	691		Bin_19_2_c_000000000027	4204	4738	r		None	None		Aldo keto reductase		274854.MG2_0013	2.6e-76	247.3	K06222	0KT0B@eurNOG,COG0656@NOG,arCOG01619@arNOG	0KT0B|7.46525036385e-46|157.433044434	S				19														Aldo/keto reductase family	PF00248.21	6.4e-31	103.8	0		0	0	0	0	0	0	0
SIMO Bin 19-2	692		Bin_19_2_c_000000000028	147	825	f		None	None														30		Putative esterase	PF00756.17	1.1e-10	37.8	0.5		CE1 carbohydrate esterase	-	5.9e-24	81.3	0.4		alpha/beta hydrolase fold	PF00561.20	5.4e-05	19.2	0		0.0469313	0.603149	0	0	0.0738943	0	0
SIMO Bin 19-2	693		Bin_19_2_c_000000000028	868	1285	f		1,4-dihydroxy-2-naphthoyl-CoA hydrolase	None												E3.1.2.23; 4-hydroxybenzoyl-CoA thioesterase [EC:3.1.2.23]	K01075	11														Thioesterase superfamily	PF03061.22	6.4e-11	38.8	0		0	0.192994	0	0	0.0216654	0	0
SIMO Bin 19-2	694		Bin_19_2_c_000000000028	1290	1692	r		None	None		Pentapeptide repeats (8 copies)		188937.MA1892	1.9e-41	131.8		0KV8J@eurNOG,0WN8H@methaNOG,COG1357@NOG,arCOG03124@arNOG	0KV8J|8.97900868263e-23|82.3539657593	P				9																				0.270373	0.196533	0	0	0.167532	0	0
SIMO Bin 19-2	695		Bin_19_2_c_000000000028	1688	2234	r		None	None														1																				0.00115401	0.217499	0	0	0.0338455	0	0
SIMO Bin 19-2	696		Bin_19_2_c_000000000028	2373	3144	f		None	None		PAC2 family	GYY_05290	274854.MG2_0283	4.1e-87	284.3	K06869	0KS8D@eurNOG,COG1938@NOG,arCOG00347@arNOG	0KS8D|8.11353661393e-58|196.69052124	S		uncharacterized protein	K06869	45																				0.340378	0.168029	0	0	0	0	0
SIMO Bin 19-2	697		Bin_19_2_c_000000000028	3150	3711	r		Fe/S biogenesis protein NfuA	nfuA_1												nfuA; Fe/S biogenesis protein NfuA	K07400	45																				1.89082	1.30917	0	0	0	0	0
SIMO Bin 19-2	698		Bin_19_2_c_000000000028	3856	4864	f		7,8-dihydro-6-hydroxymethylpterin dimethyltransferase	None		Catalyzes, together with MoaC, the conversion of 5'-GTP to cyclic pyranopterin monophosphate (cPMP or molybdopterin precursor Z) (By similarity)	MOAA	274854.MG2_0673	2.3e-90	295.5	K03639	0KRWA@eurNOG,COG2896@NOG,arCOG00930@arNOG	arCOG00930|9.28823529117e-74|249.139266968	H		moaA; GTP 3',8-cyclase [EC:4.1.99.22]	K03639	139														haloacid dehalogenase-like hydrolase	PF00702.26	0.009	12.5	0		0	0.0404067	0	0	0	0	0
SIMO Bin 19-2	699		Bin_19_2_c_000000000028	4846	6175	r		tRNA (guanine(26)-N(2))-dimethyltransferase	trm1_1		Dimethylates a single guanine residue at position 26 of a number of tRNAs using S-adenosyl-L-methionine as donor of the methyl groups (By similarity)	TRM1	274854.MG2_0285	1.1e-67	221.6	K00555	0KREE@eurNOG,COG1867@NOG,arCOG01219@arNOG	arCOG01219|2.58436872055e-70|233.102432251	J		TRMT1; tRNA (guanine26-N2/guanine27-N2)-dimethyltransferase [EC:2.1.1.215 2.1.1.216]	K00555	52																				0.183716	0.0716328	0	0	0	0	0
SIMO Bin 19-2	700		Bin_19_2_c_000000000028	6226	6640	r		Phosphoribosylformylglycinamidine cyclo-ligase	purM_1		phosphoribosylaminoimidazole synthetase (EC 6.3.3.1)	PURM	274854.MG2_0287	3.8e-45	146.2	K01933	0KRSK@eurNOG,COG0150@NOG,arCOG00639@arNOG	0KRSK|4.52375807316e-32|112.368049622	F		purM; phosphoribosylformylglycinamidine cyclo-ligase [EC:6.3.3.1]	K01933	11																				0	0	0	0	0	0	0
SIMO Bin 19-2	701		Bin_19_2_c_000000000029	296	962	r		Aquaporin AqpM	aqpM_1												aqpZ; aquaporin Z	K06188	12														Major intrinsic protein	PF00230.20	6.1e-19	64.9	17.5		0	0.0402795	0	0	0	0	0
SIMO Bin 19-2	702		Bin_19_2_c_000000000029	1064	3206	f		Catalase-peroxidase 2	katG2		Bifunctional enzyme with both catalase and broad- spectrum peroxidase activity (By similarity)	KATG	1110509.Mhar_0135	1.2e-305	1004.5	K03782	0KRN2@eurNOG,0WKGN@methaNOG,COG0376@NOG,arCOG04487@arNOG	0WKGN|0.0|1098.04040527	P		katG; catalase-peroxidase [EC:1.11.1.21]	K03782	398								AA2 peroxidase	-	9e-48	159.2	0.3								0.188997	0.390073	0	0.0362375	0.0452453	0	0
SIMO Bin 19-2	703		Bin_19_2_c_000000000029	3258	3876	r		None	None																																		0.371629	0.36738	0.113448	0	0	0	0
SIMO Bin 19-2	704		Bin_19_2_c_000000000029	4057	4828	f		L-rhamnose 1-dehydrogenase (NADP(+))	rhaD_3		Short-chain dehydrogenase reductase SDR	YQJQ	485914.Hmuk_1178	1e-44	143.9	K07124	0KUH1@eurNOG,0RISE@halNOG,COG0300@NOG,arCOG01263@arNOG	arCOG01263|6.03434815977e-66|223.646499634	I		uncharacterized protein	K07124	81														NAD dependent epimerase/dehydratase family	PF01370.21	3.8e-08	29.3	0.6		0.0898958	0	0	0	0	0	0
SIMO Bin 19-2	705		Bin_19_2_c_000000000029	4828	5677	r		Formamidopyrimidine-DNA glycosylase	mutM_1		Formamidopyrimidine-DNA glycosylase N-terminal domain		351160.RCIX276	1.6e-30	93.6	K10563	02TTU@arNOG,0M280@eurNOG,COG0266@NOG	02TTU|8.69203046323e-43|147.989822388	L		mutM; formamidopyrimidine-DNA glycosylase [EC:3.2.2.23 4.2.99.18]	K10563	154																				0	0.082076	0	0	0	0	0
SIMO Bin 19-2	706		Bin_19_2_c_000000000029	5769	6156	f		None	None														3														CD20-like family	PF04103.15	0.017	11.5	9.9		0.428199	0.149626	0	0	0	0	0
SIMO Bin 19-2	707		Bin_19_2_c_000000000029	6183	6540	f		None	None														7																				0	0	0	0	0	0	0
SIMO Bin 19-2	708		Bin_19_2_c_000000000029	6540	7242	r		Fibrillarin-like rRNA/tRNA 2'-O-methyltransferase	flpA_1		Involved in pre-rRNA and tRNA processing. Utilizes the methyl donor S-adenosyl-L-methionine to catalyze the site-specific 2'-hydroxyl methylation of ribose moieties in rRNA and tRNA. Site specificity is provided by a guide RNA that base pairs with the substrate. Methylation occurs at a characteristic distance from the sequence involved in base pairing with the guide RNA (By similarity)	FLPA	274854.MG2_1515	3.8e-64	208.2	K04795	0KTBJ@eurNOG,COG1889@NOG,arCOG00078@arNOG	0KTBJ|1.37192546337e-51|176.124710083	J		flpA; fibrillarin-like pre-rRNA processing protein	K04795	19																				0.0704585	0.106719	0	0	0	0	0
SIMO Bin 19-2	709		Bin_19_2_c_000000000029	7247	8252	r		putative NOP5 family protein	None		pre-mRNA processing ribonucleoprotein, binding	58	274854.MG2_1516	1.9e-84	275.5	K14564	0KRXX@eurNOG,COG1498@NOG,arCOG01923@arNOG	0KRXX|2.96312624213e-54|186.231536865	J		NOP56; nucleolar protein 56	K14564	33														Fusaric acid resistance protein family	PF04632.12	0.0014	13.5	3.5		0.0451406	0.122884	0	0.154934	0	0	0
SIMO Bin 19-2	710		Bin_19_2_c_000000000029	8345	8720	f		Putative fluoride ion transporter CrcB	crcB_1		Protein CrcB homolog	CRCB2	274854.MG2_1544	4.4e-26	84	K06199	0KUAV@eurNOG,COG0239@NOG,arCOG04701@arNOG	arCOG04701|9.76531623164e-31|107.331283569	D		crcB; fluoride exporter	K06199	24														CrcB-like protein, Camphor Resistance (CrcB)	PF02537.15	3.9e-22	74.7	10.2		0.169704	0	0	0	0	0	0
SIMO Bin 19-2	711		Bin_19_2_c_000000000029	8808	9189	f		Transcription factor S	tfs_1												tfs; transcription termination factor TFS	K03057	20																				4.30808	4.60755	0	0.200047	0.136886	0	0
SIMO Bin 19-2	712		Bin_19_2_c_000000000029	9297	10047	f		DNA polymerase sliding clamp	pcn_1		Sliding clamp subunit. Responsible for tethering the catalytic subunit of DNA polymerase to DNA during high-speed replication (By similarity)	PCN	274854.MG2_1519	8e-44	142.1	K04802	0KRQM@eurNOG,COG0592@NOG,arCOG00488@arNOG	0KRQM|5.15877720664e-50|171.544891357	L		PCNA; proliferating cell nuclear antigen	K04802	57																				1.84532	1.33956	0.313163	0.193896	0.12484	0	0
SIMO Bin 19-2	713		Bin_19_2_c_000000000029	10108	11200	f		Glycosyltransferase AglG	aglG														24								GT2 glycosyltransferase	PF13641.5	1.7e-21	73.4	0		Glycosyl transferase family 2	PF00535.26	8.2e-20	67.5	0		0.167908	0.266482	0	0	0	0	0
SIMO Bin 19-2	714		Bin_19_2_c_000000000029	11254	11485	f		None	None														4																				2.91859	1.07846	0.65824	0	0.586655	0	0
SIMO Bin 19-2	715		Bin_19_2_c_000000000029	11487	12876	r		None	None		Domain of unknown function (DUF1731)		274854.MG2_1598	2.1e-189	617.9	K07071	0KXAK@eurNOG,COG1090@NOG,COG4276@NOG,arCOG03096@arNOG	0KXAK|4.61919036017e-111|372.083374023	S		uncharacterized protein	K07071	148														NAD dependent epimerase/dehydratase family	PF01370.21	1.9e-12	43.4	0		0.0464968	0.497906	0.0741366	0	0.00798257	0	0
SIMO Bin 19-2	716		Bin_19_2_c_000000000029	12887	14432	r		Deoxyribodipyrimidine photo-lyase	phr_1		Deoxyribodipyrimidine photo-lyase	PHR	274854.MG2_1597	2e-184	603.6	K01669	0KRYC@eurNOG,COG0415@NOG,arCOG02840@arNOG	0KRYC|5.2066822041e-142|475.253936768	L		phrB; deoxyribodipyrimidine photo-lyase [EC:4.1.99.3]	K01669	167																				0	0.0730525	0	0	0	0	0
SIMO Bin 19-2	717		Bin_19_2_c_000000000029	14531	15149	f		GTP cyclohydrolase-2	ribA_2		GTP cyclohydrolase II	RIBA	274854.MG2_1595	6.9e-75	241	K01497,K14652	0KR9A@eurNOG,COG0807@NOG,arCOG01321@arNOG	arCOG01321|9.12640245582e-83|279.688140869	H																								0.249282	1.08626	0	0	0.332913	0	0
SIMO Bin 19-2	718		Bin_19_2_c_000000000029	15179	15641	f		Peroxiredoxin	None		AhpC/TSA family		274854.MG2_1594	3.3e-75	239	K03564	0KWXA@eurNOG,COG1225@NOG,arCOG00310@arNOG	0KWXA|1.42551719346e-54|185.793899536	O		BCP; peroxiredoxin Q/BCP [EC:1.11.1.15]	K03564	35																				0.268674	0.590212	0	0.180156	0	0	0
SIMO Bin 19-2	719		Bin_19_2_c_000000000029	15645	17007	f		None	None		Transcriptional regulator		886738.Nlim_0171	7.6e-19	61.7	K03413	1CC7V@thaNOG,COG0784@NOG,arCOG02037@arNOG,arCOG02391@arNOG	arCOG02037|1.17629478772e-25|91.2158355713	K				4																				0	0.261694	0	0	0	0	0
SIMO Bin 19-2	720		Bin_19_2_c_000000000029	16998	17718	r		None	None														1																				0	0.048845	0	0	0	0	0
SIMO Bin 19-2	721		Bin_19_2_c_000000000029	17720	19607	r		Molybdate/tungstate import ATP-binding protein WtpC	wtpC_2		ABC transporter	TRP3	274854.MG2_1524	1.3e-244	805.3	K06147,K06148,K11085	0KRPM@eurNOG,COG1132@NOG,arCOG02841@arNOG	0KRPM|1.601288708e-184|615.971435547	V		ABCB-BAC; ATP-binding cassette, subfamily B, bacterial	K06147	132														ABC transporter transmembrane region	PF00664.23	3.2e-39	131.5	8.7		0.320219	0.118758	0	0	0	0	0
SIMO Bin 19-2	722		Bin_19_2_c_000000000029	19857	20073	f		None	None														1																				0	0	0	0	0	0	0
SIMO Bin 19-2	723		Bin_19_2_c_000000000029	20069	20963	r		phosphatase YcdX	ycdX_1		TatD-related deoxyribonuclease	GYY_03700	274854.MG2_1642	1.7e-71	233.1	K07049	0KRIR@eurNOG,COG1831@NOG,arCOG00893@arNOG	0KRIR|1.27779078398e-73|249.142272949	S		TatD-related deoxyribonuclease	K07049	83																				0	0.00567203	0	0	0	0	0
SIMO Bin 19-2	724		Bin_19_2_c_000000000029	20959	21490	r		TATA-box-binding protein	tbp_1																																		0.229608	0.186986	0	0.119761	0	0	0
SIMO Bin 19-2	725		Bin_19_2_c_000000000029	21492	22302	r		None	None																																		0.00194472	0.238293	0	0.0548414	0	0	0
SIMO Bin 19-2	726		Bin_19_2_c_000000000029	22379	22865	f		None	None		hydrolase	ACT1	274854.MG2_1647	4.6e-51	162.7	K01073	0KTMS@eurNOG,COG1607@NOG,arCOG00773@arNOG	0KTMS|3.03513041377e-41|141.82421875	I				28														Thioesterase superfamily	PF03061.22	1.2e-13	47.5	0.4		0.182803	0.0565441	0	0	0	0	0
SIMO Bin 19-2	727		Bin_19_2_c_000000000029	22865	23255	r		None	None												uncharacterized protein	K09940	14														Domain of unknown function (DUF4870)	PF09685.10	1.3e-19	66.6	4.8		0.103399	0.0926919	0	0	0	0	0
SIMO Bin 19-2	728		Bin_19_2_c_000000000029	23343	24336	f		Elongation factor 1-alpha	tuf_1		Elongation factor Tu domain 2 protein	SELB	274854.MG2_1648	1.4e-103	337.9	K03833	0KS2Q@eurNOG,COG3276@NOG,arCOG01564@arNOG	0KS2Q|5.98271341261e-77|260.357879639	J				58																				0.0558386	0.062761	0	0	0	0	0
SIMO Bin 19-2	729		Bin_19_2_c_000000000029	24460	26191	f		None	None																																		0.240969	0.0517843	0	0	0	0	0
SIMO Bin 19-2	730		Bin_19_2_c_000000000029	26195	27161	r		Cytidine kinase	None		pfkB family carbohydrate kinase	SUK	274854.MG2_1651	1e-81	262.1	K00850,K00852,K00856	0KVIX@eurNOG,COG0524@NOG,arCOG00014@arNOG	0KVIX|2.30721034784e-45|155.6900177	F				81																				0.170567	0	0	0	0	0	0
SIMO Bin 19-2	731		Bin_19_2_c_000000000029	27170	28556	r		Pyruvate carboxylase subunit A	pycA_4		pyruvate carboxylase subunit a (EC 6.4.1.1)	PYCA	274854.MG2_1652	1.6e-219	720.7	K01959,K01961,K01964,K18603	0KRTU@eurNOG,COG0439@NOG,arCOG01590@arNOG	0KRTU|5.36508058226e-187|623.514770508	I		accC; acetyl-CoA carboxylase, biotin carboxylase subunit [EC:6.4.1.2 6.3.4.14]	K01961	147																				0.156158	0.0639662	0	0	0	0	0
SIMO Bin 19-2	732		Bin_19_2_c_000000000029	28585	29863	r		Flavohemoprotein	hmp_1												cysJ; sulfite reductase (NADPH) flavoprotein alpha-component [EC:1.8.1.2]	K00380	102														Oxidoreductase NAD-binding domain	PF00175.21	1.4e-15	54.2	0		0.218657	0.191988	0	0	0	0	0
SIMO Bin 19-2	733		Bin_19_2_c_000000000029	29951	30770	f		Ribonuclease Z	rnz_2		Metallo-beta-lactamase superfamily		274854.MG2_1588	8e-58	182.9		0KXDU@eurNOG,COG1234@NOG,arCOG00500@arNOG	0KXDU|2.13601819777e-52|179.078262329	S				11														Metallo-beta-lactamase superfamily	PF00753.27	2.2e-09	33.9	0.5		0	0.0179752	0	0	0	0	0
SIMO Bin 19-2	734		Bin_19_2_c_000000000029	31176	32415	f		ORC1-type DNA replication protein	cdc6_1		Involved in regulation of DNA replication (By similarity)	CDC6	274854.MG2_1587	3.6e-152	498.8	K10725	0KRI1@eurNOG,COG1474@NOG,arCOG00467@arNOG	0KRI1|4.38723188543e-145|485.010742188	L		cdc6A; archaeal cell division control protein 6	K10725	160														ATPase family associated with various cellular activities (AAA)	PF00004.29	8.8e-11	38.6	0		0.27614	0.0345895	0	0	0	0	0
SIMO Bin 19-2	735		Bin_19_2_c_000000000029	32517	33048	f		None	None														3																				0.647294	0.282173	0.127085	0	0	0	0
SIMO Bin 19-2	736		Bin_19_2_c_000000000029	33056	34070	r		Phosphopantetheine adenylyltransferase	coaD_1		UPF0218 protein	COAD	274854.MG2_1584	1.5e-85	279.7	K02201,K09735	0KSZA@eurNOG,COG1019@NOG,COG1909@NOG,arCOG01223@arNOG,arCOG04076@arNOG	0KSZA|1.0126576193e-83|282.062194824	J																								0.0105636	0.054202	0	0.0590258	0	0	0
SIMO Bin 19-2	737		Bin_19_2_c_000000000029	34489	37108	r		None	None														1																				0.0695286	0.0748231	0	0	0.0283808	0	0
SIMO Bin 19-2	738		Bin_19_2_c_000000000029	37433	37688	f		None	None														1																				0.557195	0.376541	0	0.19804	0	0	0
SIMO Bin 19-2	739		Bin_19_2_c_000000000029	37704	38715	r		Fructose-bisphosphate aldolase class 1	fda_1												ALDO; fructose-bisphosphate aldolase, class I [EC:4.1.2.13]	K01623	209																				0.859126	0.685522	0	0	0	0	0
SIMO Bin 19-2	740		Bin_19_2_c_000000000029	38784	39738	r		None	None		ec 3.1.3.11		274854.MG2_1570	5.4e-111	359.6	K02446	0KSJ8@eurNOG,COG1494@NOG,arCOG04961@arNOG	0KSJ8|6.21538963457e-95|318.433380127	G		glpX; fructose-1,6-bisphosphatase II [EC:3.1.3.11]	K02446	80																				0.127801	0.167175	0	0.156845	0	0	0
SIMO Bin 19-2	741		Bin_19_2_c_000000000029	39763	40222	r		putative cyclic pyranopterin monophosphate synthase	moaC_1		Together with MoaA, is involved in the conversion of 5'- GTP to cyclic pyranopterin monophosphate (cPMP or molybdopterin precursor Z) (By similarity)	MOAC	274854.MG2_1573	2.7e-59	191.9	K03637	0KTF4@eurNOG,COG0315@NOG,arCOG01530@arNOG	0KTF4|7.09263702513e-52|176.426239014	H		moaC; cyclic pyranopterin monophosphate synthase [EC:4.6.1.17]	K03637	80																				0.127665	0.186738	0	0	0	0	0
SIMO Bin 19-2	742		Bin_19_2_c_000000000029	40311	40734	r		putative molybdopterin synthase	moaE_1		molybdopterin	MOAE	274854.MG2_1574	4.6e-52	166.8	K03635	0KV1N@eurNOG,COG0314@NOG,arCOG00534@arNOG	0KV1N|6.67902576905e-40|137.469070435	H		MOCS2B; molybdopterin synthase catalytic subunit [EC:2.8.1.12]	K03635	34																				0.367179	0.213845	0	0	0	0	0
SIMO Bin 19-2	743		Bin_19_2_c_000000000029	40815	42039	f		Methylenetetrahydrofolate--tRNA-(uracil-5-)-methyltransferase TrmFO	trmFO_1														5														FAD binding domain	PF00890.24	0.0009	14.6	0.1		0.471536	0.0979573	0	0	0.0503258	0	0
SIMO Bin 19-2	744		Bin_19_2_c_000000000029	42031	42961	f		3-hydroxypropionyl-coenzyme A dehydratase	None		enoyl-CoA hydratase		274854.MG2_1576	1.3e-147	481.2		0KU3G@eurNOG,COG1024@NOG,arCOG00239@arNOG	0KU3G|7.3069577644e-83|279.175262451	I				108																				0.86112	0.551051	0.0786866	0	0	0	0
SIMO Bin 19-2	745		Bin_19_2_c_000000000029	43034	44177	f		None	None		phenylacetic acid	PAAA	274854.MG2_1568	5.5e-150	490	K02609,K02611	COG3396@NOG,arCOG04786@arNOG	arCOG04786|4.98878753993e-70|237.207611084	Q		boxB; benzoyl-CoA 2,3-epoxidase subunit B [EC:1.14.13.208]	K15512	87																				0.429981	2.43858	0.0598061	0.0740461	0	0	0
SIMO Bin 19-2	746		Bin_19_2_c_000000000029	44179	44740	f		None	None														2																				0.15331	0.470895	0	0	0	0	0
SIMO Bin 19-2	747		Bin_19_2_c_000000000030	2	1043	f		None	None														1																				0	0	0	0	0	0	0
SIMO Bin 19-2	748		Bin_19_2_c_000000000030	1190	1508	r		Putative arsenate reductase	arsC_1												arsC2; arsenate reductase (thioredoxin) [EC:1.20.4.4]	K03741	29																				0	0	0	0	0	0	0
SIMO Bin 19-2	749		Bin_19_2_c_000000000030	1732	2719	f		Iron-sulfur cluster carrier protein	None		Atp-binding protein	MRP1	274854.MG2_1538	8.4e-137	448.4	K03593	0KS2S@eurNOG,COG0489@NOG,arCOG00585@arNOG	0KS2S|8.5241642161e-105|350.94229126	D				81														NUBPL iron-transfer P-loop NTPase	PF10609.9	1.7e-88	292.4	0.1		0.173641	0.0586679	0	0	0.0632423	0	0
SIMO Bin 19-2	750		Bin_19_2_c_000000000030	2815	4945	f		None	None		phosphoesterase PA-phosphatase related protein		274854.MG2_1540	1.4e-143	468.7		0KY0W@eurNOG,11QDF@NOG,arCOG03951@arNOG	0KY0W|3.22153268485e-92|310.587280273	I				2														PAP2 superfamily	PF01569.21	5.8e-09	32.1	1.9		0.126905	7.68e-05	0	0	0	0	0
SIMO Bin 19-2	751		Bin_19_2_c_000000000030	4945	6031	r		Quinolinate synthase A	nadA_1		Catalyzes the condensation of iminoaspartate with dihydroxyacetone phosphate to form quinolinate (By similarity)	NADA	436308.Nmar_1239	2.5e-62	203.1	K03517	1CBFK@thaNOG,COG0379@NOG,arCOG04459@arNOG	arCOG04459|8.37633236991e-82|275.785980225	H		nadA; quinolinate synthase [EC:2.5.1.72]	K03517	91																				0.0469955	0.0787746	0	0	0	0	0
SIMO Bin 19-2	752		Bin_19_2_c_000000000030	6089	6764	f		KEOPS complex subunit Bud32	None		Required for the formation of a threonylcarbamoyl group on adenosine at position 37 (t(6)A37) in tRNAs that read codons beginning with adenine (By similarity)		274854.MG2_1542	1.3e-52	171.2	K08851,K15904	0KT6E@eurNOG,COG3642@NOG,arCOG01185@arNOG	arCOG01185|1.06678407511e-54|186.921356201	T		TP53RK; TP53 regulating kinase and related kinases [EC:2.7.11.1]	K08851	22														Protein kinase domain	PF00069.25	3.2e-09	32.7	0		0.0844784	0.0283528	0	0	0	0	0
SIMO Bin 19-2	753		Bin_19_2_c_000000000030	6729	7368	f		dITP/XTP pyrophosphatase	None		Pyrophosphatase that hydrolyzes non-canonical purine nucleotides such as XTP and ITP dITP to their respective monophosphate derivatives. Might exclude non-canonical purines from DNA precursor pool, thus preventing their incorporation into DNA and avoiding chromosomal lesions (By similarity)	HAM1	444157.Tneu_1506	1.8e-34	112.4	K02428	0FC91@creNOG,COG0127@NOG,arCOG04184@arNOG	arCOG04184|5.81736499756e-41|141.241073608	F		rdgB; XTP/dITP diphosphohydrolase [EC:3.6.1.66]	K02428	54																				0.0877587	0.200436	0	0	0	0	0
SIMO Bin 19-2	754		Bin_19_2_c_000000000030	7405	8308	f		None	None																																		0.10327	0.0340553	0	0	0	0	0
SIMO Bin 19-2	755		Bin_19_2_c_000000000030	8344	9181	f		3-hydroxypropionyl-coenzyme A dehydratase	None		Enoyl-CoA hydratase	ECH4	274854.MG2_1549	2.3e-94	308.3	K01715,K15019	0KU3G@eurNOG,COG1024@NOG,arCOG00239@arNOG	arCOG00239|4.84686651526e-87|292.59588623	I																								0.349296	0.216535	0	0	0	0	0
SIMO Bin 19-2	756		Bin_19_2_c_000000000030	9158	9479	f		None	None														1																				0.138384	0.174275	0	0	0.1855	0	0
SIMO Bin 19-2	757		Bin_19_2_c_000000000030	9479	10061	r		2-phosphoglycerate kinase	pgk2		2-Phosphoglycerate kinase	PGK2	274854.MG2_1560	3.2e-39	125	K05715,K18690	0KSDB@eurNOG,COG2074@NOG,arCOG01967@arNOG	0KSDB|6.69552165059e-40|138.241409302	G																		ABC transporter	PF00005.27	0.00038	17.2	0.2		0.0941884	0.0525573	0	0	0	0	0
SIMO Bin 19-2	758		Bin_19_2_c_000000000030	10071	11490	r		2,5-dioxopentanoate dehydrogenase	aldhT_1		Aldehyde dehydrogenase	GABD	349307.Mthe_0395	2.3e-106	349.2	K00130,K00135	0KRCS@eurNOG,0WK5J@methaNOG,COG1012@NOG,arCOG01252@arNOG	0KRCS|1.14484063165e-158|530.019348145	C																								0.105015	0.0767726	0	0	0	0	0
SIMO Bin 19-2	759		Bin_19_2_c_000000000030	11559	12360	f		3-hydroxypropionyl-coenzyme A dehydratase	None		enoyl-CoA hydratase		274854.MG2_1562	3.1e-80	260.1		0KUXE@eurNOG,COG1024@NOG,arCOG00241@arNOG	arCOG00241|3.83492645746e-63|214.411834717	I		paaG; 2-(1,2-epoxy-1,2-dihydrophenyl)acetyl-CoA isomerase [EC:5.3.3.18]	K15866	57		Peptidase family S49	PF01343.15	0.00034	16.8	0														0.412979	0.0749459	0	0	0	0	0
SIMO Bin 19-2	760		Bin_19_2_c_000000000030	12361	12631	r		None	None												MtN3 and saliva related transmembrane protein	K15383	20														Sugar efflux transporter for intercellular exchange	PF03083.16	8.4e-07	25.2	3.1		0.033838	0.122983	0	0	0	0	0
SIMO Bin 19-2	761		Bin_19_2_c_000000000031	202	874	f		None	None																																		0.0421934	0	0	0	0	0	0
SIMO Bin 19-2	762		Bin_19_2_c_000000000031	906	1026	f		None	None																												NADH-ubiquinone oxidoreductase B12 subunit family	PF08122.12	0.0024	14.2	0.4		0	0	0	0	0	0	0
SIMO Bin 19-2	763		Bin_19_2_c_000000000031	1098	1308	r		None	None														1								CE13 carbohydrate esterase	-	0.013	10.7	0.4								0	0	0	0	0	0	0
SIMO Bin 19-2	764		Bin_19_2_c_000000000031	1438	1666	r		None	None														2																				0	0	0	0	0	0	0
SIMO Bin 19-2	765		Bin_19_2_c_000000000031	1681	3487	r		Phosphate acetyltransferase	pta_1		Malic enzyme	MAEB	274854.MG2_0314	4.1e-254	836.2	K00027,K00029	0KS0W@eurNOG,COG0280@NOG,COG0281@NOG,arCOG00853@arNOG	0KS0W|2.23900821181e-236|788.025146484	C		E1.1.1.40; malate dehydrogenase (oxaloacetate-decarboxylating)(NADP+) [EC:1.1.1.40]	K00029	221																				0.0980369	0.0616799	0.106516	0	0	0	0
SIMO Bin 19-2	766		Bin_19_2_c_000000000032	429	1092	f		Translation initiation factor 6	eif6_1		Binds to the 50S ribosomal subunit and prevents its association with the 30S ribosomal subunit to form the 70S initiation complex (By similarity)	EIF6	274854.MG2_1240	4.5e-76	246.5	K03264	0KSTE@eurNOG,COG1976@NOG,arCOG04176@arNOG	0KSTE|5.73982273806e-66|223.289550781	J		EIF6; translation initiation factor 6	K03264	87																				0.127348	0.221059	0.0528742	0	0	0	0
SIMO Bin 19-2	767		Bin_19_2_c_000000000032	1094	1325	r		None	None														1																				0	0.111174	0	0	0	0	0
SIMO Bin 19-2	768		Bin_19_2_c_000000000032	1341	1749	r		Pyruvate carboxylase subunit B	pycB_2		acetyl-CoA carboxylase biotin carboxyl carrier protein subunit		693661.Arcve_1675	5.1e-23	72.2	K00627,K02160,K15037,K17490	02I18@arcNOG,02TSF@arNOG,0KV4X@eurNOG,COG0511@NOG,arCOG02699@arNOG	arCOG02699|8.8328696844e-27|95.1999435425	I				9														Biotin-requiring enzyme	PF00364.22	1.6e-17	59.4	1.7		0	0	0	0	0	0	0
SIMO Bin 19-2	769		Bin_19_2_c_000000000032	1753	1945	r		None	None																																		0	0.125236	0	0	0	0	0
SIMO Bin 19-2	770		Bin_19_2_c_000000000032	1953	3507	r		Propionyl-CoA carboxylase, carboxyltransferase subunit	pccB_2		Methylmalonyl-CoA decarboxylase, subunit alpha	PCCB	274854.MG2_0862	1.6e-267	879	K15036,K18604,K19312	0KS5W@eurNOG,COG4799@NOG,arCOG02705@arNOG	0KS5W|6.48123406545e-259|860.986938477	I		PCCB; propionyl-CoA carboxylase beta chain [EC:6.4.1.3 2.1.3.15]	K01966	308														Carboxyl transferase domain	PF01039.22	4.5e-194	641.9	0		0.0691313	0.108734	0	0	0	0	0
SIMO Bin 19-2	771		Bin_19_2_c_000000000032	3625	4060	f		Glutamate mutase sigma subunit	glmS_2		Methylmalonyl-CoA mutase	MCMA2	274854.MG2_0861	1.5e-58	187.9	K01849	0KTRG@eurNOG,COG2185@NOG,arCOG01710@arNOG	0KTRG|2.64356891513e-53|180.58303833	I		E5.4.99.2B; methylmalonyl-CoA mutase, C-terminal domain [EC:5.4.99.2]	K01849	53																				0.829253	0.203433	0	0	0	0	0
SIMO Bin 19-2	772		Bin_19_2_c_000000000032	4047	4926	f		Signal recognition particle 54 kDa protein	None		LAO AO transport system ATPase	ARGK	274854.MG2_0860	7e-65	210.4	K07588	0KSXA@eurNOG,COG1703@NOG,arCOG01226@arNOG	arCOG01226|9.95606326284e-76|256.258605957	E		argK; LAO/AO transport system kinase [EC:2.7.-.-]	K07588	61														CobW/HypB/UreG, nucleotide-binding domain	PF02492.19	1.4e-09	34.1	0.1		0.0856604	0.0580604	0	0	0	0	0
SIMO Bin 19-2	773		Bin_19_2_c_000000000032	4929	5565	f		None	None														21																				0.00693493	0.101334	0	0.161747	0	0	0
SIMO Bin 19-2	774		Bin_19_2_c_000000000032	5838	7641	f		Amidophosphoribosyltransferase	purF_1		asparagine synthase		274854.MG2_0857	7.3e-175	572.9	K01953	0KSDY@eurNOG,COG0367@NOG,arCOG00071@arNOG	0KSDY|9.43102736293e-117|385.400390625	E		asnB; asparagine synthase (glutamine-hydrolysing) [EC:6.3.5.4]	K01953	71		Asparagine synthase	PF00733.18	8.1e-42	140.3	0														0.0838719	0.13418	0	0	0	0	0
SIMO Bin 19-2	775		Bin_19_2_c_000000000032	7634	8120	r		Methylated-DNA--protein-cysteine methyltransferase	ogt_1		Involved in the cellular defense against the biological effects of O6-methylguanine (O6-MeG) in DNA. Repairs alkylated guanine in DNA by stoichiometrically transferring the alkyl group at the O-6 position to a cysteine residue in the enzyme. This is a suicide reaction the enzyme is irreversibly inactivated	OGT	351160.RCIA88	8.9e-25	79.6	K00567	0KUCY@eurNOG,COG0350@NOG,arCOG02724@arNOG	0KUCY|5.86470644254e-31|108.950004578	L		ogt; methylated-DNA-[protein]-cysteine S-methyltransferase [EC:2.1.1.63]	K00567	18																				0	0.0632755	0	0	0	0	0
SIMO Bin 19-2	776		Bin_19_2_c_000000000032	8128	8488	r		Apolipoprotein N-acyltransferase	lnt																																		0	0.154032	0	0	0	0	0
SIMO Bin 19-2	777		Bin_19_2_c_000000000032	8492	8825	r		Pyruvate synthase subunit PorD	porD_1																												4Fe-4S binding domain	PF00037.27	2.2e-13	45.7	14.6		0	0	0	0	0.256508	0	0
SIMO Bin 19-2	778		Bin_19_2_c_000000000032	8863	9112	r		None	None														1		Sporulation factor SpoIIGA	PF03419.10	0.008	11.7	4.2								Tetrahydromethanopterin S-methyltransferase, F subunit (MtrF)	PF09472.10	1.2	4.9	9.4		0	0.257514	0	0	0	0	0
SIMO Bin 19-2	779		Bin_19_2_c_000000000032	9123	11892	r		CoB--CoM heterodisulfide reductase iron-sulfur subunit D	hdrD_2		reductase	HDRD	274854.MG2_0869	0	1268.2	K00113,K08264,K11473	0KRF3@eurNOG,COG0247@NOG,COG1290@NOG,arCOG00332@arNOG,arCOG00333@arNOG	arCOG00333|3.44931632728e-271|899.582458496	C				12														Cysteine-rich domain	PF02754.16	5.2e-25	83.8	4.4		0.285917	0.237416	0	0.136952	0	0	0
SIMO Bin 19-2	780		Bin_19_2_c_000000000032	11907	12774	r		putative respiratory nitrate reductase subunit cytochrome b-561	narC		Cytochrome b	PETB1	274854.MG2_0870	2.1e-167	546.1	K00412	0KS3S@eurNOG,COG1290@NOG,arCOG01721@arNOG	0KS3S|3.39046345433e-112|375.756317139	C				118														Cytochrome b/b6/petB	PF00033.19	8.1e-43	142.7	18.4		0.03125	0.138104	0	0	0.19704	0	0
SIMO Bin 19-2	781		Bin_19_2_c_000000000032	12783	13641	r		Cytochrome b6-f complex iron-sulfur subunit	petC_1																												Rieske [2Fe-2S] domain	PF00355.26	0.0015	14.7	0.1		0.250787	0.204944	0	0	0.00335036	0	0
SIMO Bin 19-2	782		Bin_19_2_c_000000000032	13644	14094	r		None	None														1														Putative threonine/serine exporter	PF06738.12	0.003	13.2	0.3		0.0322045	0.118137	0	0	0	0	0
SIMO Bin 19-2	783		Bin_19_2_c_000000000032	14090	14906	r		None	None		NA		415426.Hbut_1376	1.6e-20	61.7		0FEUK@creNOG,12CDP@NOG,arCOG09415@arNOG	arCOG09415|1.03490919598e-18|68.5173721313	S				5																				0.432413	0.193242	0	0.140966	0	0	0
SIMO Bin 19-2	784		Bin_19_2_c_000000000032	15056	15362	f		None	None														2								GT41 glycosyltransferase	-	7.5e-05	17.6	0		Tetratricopeptide repeat	PF00515.28	6.1e-06	22.2	0.4		0.444768	0.28278	0	0	0	0	0
SIMO Bin 19-2	785		Bin_19_2_c_000000000032	15401	16310	f		Cell division protein FtsZ	ftsZ_1		Essential cell division protein that forms a contractile ring structure (Z ring) at the future cell division site. The regulation of the ring assembly controls the timing and the location of cell division. One of the functions of the FtsZ ring is to recruit other cell division proteins to the septum to produce a new cell wall between the dividing cells. Binds GTP and shows GTPase activity (By sim…		274854.MG2_0876	6.3e-89	291.4	K03531	COG0206@NOG,arCOG02201@arNOG	arCOG02201|3.27468525272e-54|185.465942383	D		ftsZ; cell division protein FtsZ	K03531	41																				0.269988	0.0750389	0	0	0	0	0
SIMO Bin 19-2	786		Bin_19_2_c_000000000032	16369	16678	f		None	None																																		0	0	0	0	0	0	0
SIMO Bin 19-2	787		Bin_19_2_c_000000000032	16667	17978	r		Putative biotin ligase	None																																		0.0583949	0.0202128	0	0	0	0	0
SIMO Bin 19-2	788		Bin_19_2_c_000000000032	18319	18907	f		DNA-directed RNA polymerase subunit H	rpoH_1																																		1.38019	1.24989	0.118491	0.135984	0.361771	0	0
SIMO Bin 19-2	789		Bin_19_2_c_000000000032	18919	22606	f		DNA-directed RNA polymerase subunit B'	rpoB1_1		DNA-directed RNA polymerase subunit b'	RPOB1	274854.MG2_0882	0	1998.9	K03044,K03045,K13798	0KR99@eurNOG,COG0085@NOG,arCOG01762@arNOG	0KR99|0.0|1683.40429688	K		rpoB; DNA-directed RNA polymerase subunit B [EC:2.7.7.6]	K13798	599																				0.14714	0.336021	0.0732107	0.0399491	0.0408765	0	0
SIMO Bin 19-2	790		Bin_19_2_c_000000000032	22602	25701	f		DNA-directed RNA polymerase subunit A'	rpoA1_1		DNA-directed RNA polymerase, subunit a'	RPOA1	274854.MG2_0883	0	1565.5	K03041	0KRCR@eurNOG,COG0086@NOG,arCOG04257@arNOG	arCOG04257|0.0|1397.01123047	K		rpoA1; DNA-directed RNA polymerase subunit A' [EC:2.7.7.6]	K03041	82																				0.210538	0.414292	0	0.0446622	0.0838809	0	0
SIMO Bin 19-2	791		Bin_19_2_c_000000000032	25700	27278	f		DNA-directed RNA polymerase subunit A''	rpoA2_1		DNA-dependent RNA polymerase catalyzes the transcription of DNA into RNA using the four ribonucleoside triphosphates as substrates (By similarity)	RPOA2	274854.MG2_0884	6.3e-197	647.8	K03041,K03042	0KRGH@eurNOG,COG0086@NOG,arCOG04256@arNOG	arCOG04256|6.82301135879e-141|471.830352783	K		rpoA2; DNA-directed RNA polymerase subunit A" [EC:2.7.7.6]	K03042	109																				0.172695	0.42635	0	0.0586716	0.0408577	0	0
SIMO Bin 19-2	792		Bin_19_2_c_000000000032	27291	27588	f		50S ribosomal protein L30e	None		50S ribosomal protein L30E	RPL30E	274854.MG2_0885	4.5e-38	121.2	K02908	0KUS7@eurNOG,COG1911@NOG,arCOG01752@arNOG	0KUS7|3.76072239628e-29|101.77230072	J		RP-L30e; large subunit ribosomal protein L30e	K02908	44																				0.740406	0.724242	0	0	0	0	0
SIMO Bin 19-2	793		Bin_19_2_c_000000000032	27673	28627	f		None	None														1																				0.0673679	0.0699562	0	0	0	0	0
SIMO Bin 19-2	794		Bin_19_2_c_000000000032	28604	29486	r		Chromosome partition protein Smc	smc_4		phosphoserine phosphatase		304371.MCP_0292	1.3e-24	79.3		0KRWV@eurNOG,0WKMJ@methaNOG,COG1340@NOG,arCOG01159@arNOG	0KRWV|1.41245240268e-35|124.416366577	S				20								CE2 carbohydrate esterase	-	0.49	6.5	7.5		Fusaric acid resistance protein family	PF04632.12	0.2	6.3	16.7		0	0.0294878	0	0	0	0	0.16648
SIMO Bin 19-2	795		Bin_19_2_c_000000000032	29551	30517	r		Cardiolipin synthase	None																												TPR/MLP1/MLP2-like protein	PF07926.12	0.006	12.9	8		0	0	0	0	0	0	0
SIMO Bin 19-2	796		Bin_19_2_c_000000000032	30513	31407	r		None	None														3		Phospholipase B	PF04916.10	0.0036	12.1	0.3								TPR/MLP1/MLP2-like protein	PF07926.12	0.0022	14.3	0.3		0	0.109781	0	0	0	0	0
SIMO Bin 19-2	797		Bin_19_2_c_000000000032	31476	33369	f		hydrogenase nickel incorporation protein HypA	hypA_1														1																				0	0.0154674	0	0	0	0	0
SIMO Bin 19-2	798		Bin_19_2_c_000000000032	33382	34033	f		Transcriptional regulator MntR	mntR_2		iron (metal) dependent repressor, dtxr family	SIRR	274854.MG2_0895	5.8e-41	131	K03709,K04758	0KUER@eurNOG,COG1321@NOG,arCOG02099@arNOG	0KUER|3.66873395152e-37|129.124328613	K		troR; DtxR family transcriptional regulator, Mn-dependent transcriptional regulator	K03709	30																				0	0.0394487	0	0	0	0	0
SIMO Bin 19-2	799		Bin_19_2_c_000000000032	34036	35623	f		None	None														1																				0	0.020305	0	0	0	0	0
SIMO Bin 19-2	800		Bin_19_2_c_000000000032	35743	36655	f		Chromosome partition protein Smc	smc_5		Inherit from arCOG: phosphoserine phosphatase		274854.MG2_0897	5.1e-61	194.1		0KYBR@eurNOG,COG1340@NOG,arCOG01159@arNOG	0KYBR|2.56724782119e-53|182.577941895	S				10														TMPIT-like protein	PF07851.13	0.046	9.2	15.5		0	0.0905755	0	0	0	0	0
SIMO Bin 19-2	801		Bin_19_2_c_000000000032	36657	37647	r		Pyridoxal 5'-phosphate synthase subunit PdxS	pdxS_1		Involved in the production of pyridoxal phosphate, probably by incorporating ammonia into the pyridine ring (By similarity)	PDXS	274854.MG2_0915	6.2e-136	445.3	K06215	0KRAV@eurNOG,COG0214@NOG,arCOG04075@arNOG	0KRAV|5.20137972659e-139|464.028137207	H		pdxS; pyridoxal 5'-phosphate synthase pdxS subunit [EC:4.3.3.6]	K06215	164																				0.36246	1.25473	0	0	0	0	0
SIMO Bin 19-2	802		Bin_19_2_c_000000000032	37707	37983	r		Putative dimethyl sulfoxide reductase iron-sulfur subunit B	dmsB_2												fdxA; ferredoxin	K05524	30														4Fe-4S binding domain	PF00037.27	1.6e-10	36.7	16.6		0	1.2191	0.266727	0	0	0	0
SIMO Bin 19-2	803		Bin_19_2_c_000000000032	38070	38502	r		RNA-binding protein	None												RNA-binding protein	K07581	18																				0	0	0	0	0	0	0
SIMO Bin 19-2	804		Bin_19_2_c_000000000032	38642	39578	f		30S ribosomal protein S3Ae	rps3ae_1		30S ribosomal protein S3AE	RPS3AE	274854.MG2_0923	2e-107	351.8	K02984	0KTFM@eurNOG,COG1890@NOG,arCOG04186@arNOG	arCOG04186|6.48606321685e-73|245.265106201	J		RP-S3Ae; small subunit ribosomal protein S3Ae	K02984	26														SAP domain	PF02037.27	6.4e-14	47.6	0.2		0.104678	0.265982	0	0	0	0	0
SIMO Bin 19-2	805		Bin_19_2_c_000000000032	39625	40378	f		putative 6-oxopurine nucleoside phosphorylase	None		Catalyzes the reversible phosphorylation of S-methyl-5'- thioadenosine (MTA) to adenine and 5-methylthioribose-1-phosphate. Involved in the breakdown of MTA, a major by-product of polyamine biosynthesis. Responsible for the first step in the methionine salvage pathway after MTA has been generated from S- adenosylmethionine. Has broad substrate specificity with 6- aminopurine nucleosides as prefer…	MTNP	274854.MG2_0924	1.5e-44	145.2	K00772	0KS68@eurNOG,COG0005@NOG,arCOG01327@arNOG	arCOG01327|1.37661628936e-45|156.82875061	F		mtaP; 5'-methylthioadenosine phosphorylase [EC:2.4.2.28]	K00772	44																				0	0.0864574	0.119878	0	0	0	0
SIMO Bin 19-2	806		Bin_19_2_c_000000000032	40387	40690	f		None	None														1																				0	0.0809772	0	0	0	0	0
SIMO Bin 19-2	807		Bin_19_2_c_000000000032	40732	41122	f		None	None														8																				0.09936	0.00545247	0	0	0.0621253	0	0
SIMO Bin 19-2	808		Bin_19_2_c_000000000032	41145	41544	r		None	None														18																				0.0260563	0.227528	0	0	0.0988051	0	0
SIMO Bin 19-2	809		Bin_19_2_c_000000000032	41545	42055	r		Dihydrofolate reductase HdrB	hdrB_2		dihydrofolate reductase (EC 1.5.1.3)	FOLA1	416348.Hlac_2167	9.1e-33	103.3	K00287	0KXWI@eurNOG,0RHAH@halNOG,COG0262@NOG,arCOG01490@arNOG	0KXWI|4.21747816161e-39|135.318161011	H		DHFR; dihydrofolate reductase [EC:1.5.1.3]	K00287	52																				0	0.00352807	0	0	0	0	0
SIMO Bin 19-2	810		Bin_19_2_c_000000000032	42064	42892	r		Putative thymidylate synthase	thyA_1		thymidylate synthase (EC 2.1.1.45)	THYA	274854.MG2_0927	6.9e-144	468	K00560	0KVHJ@eurNOG,COG0207@NOG,arCOG03214@arNOG	0KVHJ|1.96902478724e-83|271.925201416	F		thyA; thymidylate synthase [EC:2.1.1.45]	K00560	150																				0.151434	0.145992	0	0	0	0	0
SIMO Bin 19-2	811		Bin_19_2_c_000000000032	42937	43714	r		None	None												plsC; 1-acyl-sn-glycerol-3-phosphate acyltransferase [EC:2.3.1.51]	K00655	29														Acyltransferase	PF01553.21	1.3e-21	72.9	0		0.0656848	0.0353673	0	0	0	0	0
SIMO Bin 19-2	812		Bin_19_2_c_000000000032	43833	44895	f		None	None														1																				0.149512	0.121525	0	0.150581	0	0	0
SIMO Bin 19-2	813		Bin_19_2_c_000000000032	44910	45999	r		L-carnitine dehydrogenase	lcdH		Saccharopine dehydrogenase		274854.MG2_0964	9.2e-85	276		0KUKD@eurNOG,COG1748@NOG,arCOG00243@arNOG	arCOG00243|3.71120108346e-73|247.86479187	E				53														NAD dependent epimerase/dehydratase family	PF01370.21	0.00034	16.4	0		0	0	0	0	0	0	0
SIMO Bin 19-2	814		Bin_19_2_c_000000000032	46059	47448	f		Tryptophan--tRNA ligase	trpS		tryptophanyl-tRNA synthetase (EC 6.1.1.2)	TRPS	274854.MG2_0952	8.8e-200	656.3	K01867	0KRUK@eurNOG,COG0180@NOG,arCOG01887@arNOG	0KRUK|8.19453807688e-146|487.415618896	J		WARS; tryptophanyl-tRNA synthetase [EC:6.1.1.2]	K01867	193																				0.107963	0.0171935	0	0	0	0	0
SIMO Bin 19-2	815		Bin_19_2_c_000000000032	47452	48058	r		None	None		Zinc finger protein	GYY_08065	274854.MG2_0953	4.9e-63	202.3	K06874	0KTTG@eurNOG,COG1779@NOG,arCOG04265@arNOG	0KTTG|1.28776188777e-65|221.680297852	S		zinc finger protein	K06874	55																				0.00831799	0.0415683	0	0	0	0	0
SIMO Bin 19-2	816		Bin_19_2_c_000000000032	48067	48475	r		V-type ATP synthase beta chain	atpB_2																																		0	0	0	0	0	0	0
SIMO Bin 19-2	817		Bin_19_2_c_000000000032	48681	49308	f		Proteasome subunit beta	psmB_1		Component of the proteasome core, a large protease complex with broad specificity involved in protein degradation (By similarity)	PSMB	274854.MG2_0955	5.6e-100	324.9	K03433	0KS4K@eurNOG,COG0638@NOG,arCOG00970@arNOG	0KS4K|4.84498949259e-77|259.171813965	O		psmB; proteasome beta subunit [EC:3.4.25.1]	K03433	113		Proteasome subunit	PF00227.23	1.6e-50	167.5	0.5														0.451211	0.30706	0	0	0	0	0
SIMO Bin 19-2	818		Bin_19_2_c_000000000032	49391	51308	f		Ribonuclease J	rnj_2		kh-domain beta-lactamase-domain protein	GYY_02785	274854.MG2_0956	1.4e-275	907.7	K07041	0KRQ5@eurNOG,COG1782@NOG,arCOG00543@arNOG	0KRQ5|5.57227325016e-252|838.566040039	S		uncharacterized protein	K07041	294														Metallo-beta-lactamase superfamily	PF00753.27	3.9e-12	42.8	0		0.186857	0.134136	0	0.0524428	0	0	0
SIMO Bin 19-2	819		Bin_19_2_c_000000000032	51366	52584	f		Tk-subtilisin	None														3		Subtilase family	PF00082.19	3e-06	22.9	0.1								Subtilase family	PF00082.22	3e-06	22.9	0.1		0.143037	0.0464668	0	0	0	0	0
SIMO Bin 19-2	820		Bin_19_2_c_000000000032	52593	52872	r		None	None														1																				0	0	0	0	0	0	0
SIMO Bin 19-2	821		Bin_19_2_c_000000000032	52990	53428	f		None	None														1																				0	0.113904	0	0	0	0	0
SIMO Bin 19-2	822		Bin_19_2_c_000000000032	53576	54356	r		ADP-ribose pyrophosphatase	nudF_3														4																				0	0.0394255	0	0	0	0	0
SIMO Bin 19-2	823		Bin_19_2_c_000000000032	54427	55423	r		L-2-hydroxycarboxylate dehydrogenase (NAD(P)(+))	mdh		Catalyzes the reversible oxidation of malate to oxaloacetate (By similarity)	MDH	679901.Mzhil_1752	7.7e-22	67.2	K00016,K00024	0KRI5@eurNOG,0WKPA@methaNOG,COG0039@NOG,arCOG00246@arNOG	0WKPA|5.09565693182e-27|95.7567901611	C		mdh; malate dehydrogenase [EC:1.1.1.37]	K00024	142																				0.114188	0.0257843	0	0	0.070917	0	0
SIMO Bin 19-2	824		Bin_19_2_c_000000000032	55569	56766	f		Alanine dehydrogenase	ald_1		NAD(P)( ) transhydrogenase (AB-specific)		274854.MG2_1178	1.5e-201	657.2	K00324	02U7W@arNOG,0M2EB@eurNOG,COG3288@NOG	0M2EB|4.79964813401e-157|524.147705078	E		pntA; H+-translocating NAD(P) transhydrogenase subunit alpha [EC:1.6.1.2 7.1.1.1]	K00324	102														Alanine dehydrogenase/PNT, C-terminal domain	PF01262.21	7.5e-61	201.4	4.5		0.0968556	0.304737	0	0.0566427	0	0	0.0998085
SIMO Bin 19-2	825		Bin_19_2_c_000000000032	56765	57077	f		None	None		transhydrogenase subunit alpha		274854.MG2_1179	1.2e-51	161.4	K00324	0KVK7@eurNOG,COG3288@NOG,arCOG09401@arNOG	0KVK7|1.35677875286e-40|138.788330078	C		pntA; H+-translocating NAD(P) transhydrogenase subunit alpha [EC:1.6.1.2 7.1.1.1]	K00324	43																				0.281722	0.585092	0	0.236795	0	0	0
SIMO Bin 19-2	826		Bin_19_2_c_000000000032	57073	58504	f		None	None		transhydrogenase		274854.MG2_1180	3.4e-256	838.2	K00325	0KS2T@eurNOG,COG1282@NOG,arCOG09400@arNOG	0KS2T|4.41839302011e-214|712.649780273	C		pntB; H+-translocating NAD(P) transhydrogenase subunit beta [EC:1.6.1.2 7.1.1.1]	K00325	226														NAD(P) transhydrogenase beta subunit	PF02233.16	3.9e-168	556.3	9.2		0.232485	0.260735	0.108707	0.261409	0	0	0
SIMO Bin 19-2	827		Bin_19_2_c_000000000032	58583	59576	f		None	None														4																				0.737323	0.178399	0	0.119135	0	0	0
SIMO Bin 19-2	828		Bin_19_2_c_000000000032	59577	60684	f		Sec-independent protein translocase protein TatC	tatC_2																												Sec-independent protein translocase protein (TatC)	PF00902.18	2.2e-12	43.4	5.6		0.0862315	0.0236421	0	0	0	0	0
SIMO Bin 19-2	829		Bin_19_2_c_000000000032	60734	62750	f		None	None														4		Immune inhibitor A peptidase M6	PF05547.8	2e-11	39.1	6.6														0.155647	0.0905499	0.0389072	0	0	0	0
SIMO Bin 19-2	830		Bin_19_2_c_000000000032	62827	63649	f		DNA repair and recombination protein RadB	radB														4																				0	0.0366151	0	0	0	0	0
SIMO Bin 19-2	831		Bin_19_2_c_000000000032	63534	65922	r		DNA polymerase	pol_1		DNA Polymerase	DPO2	274854.MG2_1213	5.7e-199	653.4	K02319	0KRQ8@eurNOG,COG0417@NOG,arCOG00329@arNOG	0KRQ8|8.26437833017e-193|643.75390625	L		pol; DNA polymerase, archaea type [EC:2.7.7.7]	K02319	118																				0	0.00835679	0	0	0	0	0
SIMO Bin 19-2	832		Bin_19_2_c_000000000032	65914	66172	r		None	None														8																				0	0	0	0	0	0	0
SIMO Bin 19-2	833		Bin_19_2_c_000000000032	66252	67299	r		tRNA-splicing endonuclease	endA_1																																		0	0	0	0	0	0	0
SIMO Bin 19-2	834		Bin_19_2_c_000000000032	67346	68405	f		Putative sugar kinase	None		pfkb domain protein		274854.MG2_1187	7.7e-90	290.3		02TPF@arNOG,0M26B@eurNOG,COG2870@NOG	0M26B|1.14368021771e-72|245.683303833	G		gmhC; D-beta-D-heptose 7-phosphate kinase / D-beta-D-heptose 1-phosphate adenosyltransferase [EC:2.7.1.167 2.7.7.70]	K03272	32																				0.164513	0.0230147	0	0.0684393	0	0	0
SIMO Bin 19-2	835		Bin_19_2_c_000000000032	68457	69939	f		None	None														2														REJ domain	PF02010.15	0.00024	16.2	0.1		0.190472	0.128585	0	0.0476429	0	0	0
SIMO Bin 19-2	836		Bin_19_2_c_000000000032	70014	71361	f		Xaa-Pro dipeptidase	pepQ_2		peptidase M24	PEPQ2	274854.MG2_1200	3.4e-148	487.5	K01262	0KRWH@eurNOG,COG0006@NOG,arCOG01000@arNOG	arCOG01000|2.72460329356e-79|268.061096191	E		pepP; Xaa-Pro aminopeptidase [EC:3.4.11.9]	K01262	134		Metallopeptidase family M24	PF00557.21	8.9e-62	204.7	0														0.0294696	0.153981	0	0	0	0	0
SIMO Bin 19-2	837		Bin_19_2_c_000000000032	71344	72535	f		FO synthase subunit 2	cofH_1		Catalyzes the radical-mediated transfer of the hydroxybenzyl group from 4-hydroxyphenylpyruvate (HPP) to 5-amino- 6-ribitylamino-2,4(1H,3H)-pyrimidinedione to form 7,8-didemethyl- 8-hydroxy-5-deazariboflavin (FO) (By similarity)	COFH	274854.MG2_1199	9.6e-170	557.7	K11781,K11784	0KRH1@eurNOG,COG1060@NOG,arCOG00656@arNOG	arCOG00656|2.47527890886e-111|372.943786621	H		mqnC; cyclic dehypoxanthinyl futalosine synthase [EC:1.21.98.1]	K11784	85																				0	0.173325	0	0	0	0	0
SIMO Bin 19-2	838		Bin_19_2_c_000000000032	72535	73609	r		None	None																																		0	0	0	0	0	0	0
SIMO Bin 19-2	839		Bin_19_2_c_000000000032	73613	74822	r		Digeranylgeranylglycerophospholipid reductase	None		geranylgeranyl reductase	BCHP	274854.MG2_1195	8.6e-132	431.8	K00311	0KRTN@eurNOG,COG0644@NOG,arCOG00570@arNOG	0KRTN|1.80313323778e-89|301.318084717	C				71								AA3_1 cellobiose oxidoreductase	-	4.6e-06	21.2	0.3		FAD binding domain	PF00890.24	0.0015	13.8	0		0.192049	0	0	0	0	0	0
SIMO Bin 19-2	840		Bin_19_2_c_000000000032	74879	77156	r		Reverse gyrase	rgy		DNA topoisomerase	TOPA	456320.Mvol_0765	1.4e-49	161.9	K03168,K03169	0KRXE@eurNOG,COG0550@NOG,COG0551@NOG,arCOG01305@arNOG,arCOG01527@arNOG	arCOG01527|2.48026993259e-84|285.020446777	L		topA; DNA topoisomerase I [EC:5.6.2.1]	K03168	85														DNA topoisomerase	PF01131.20	4.3e-90	298.9	0		0.0784497	0.123776	0.0423376	0	0	0	0
SIMO Bin 19-2	841		Bin_19_2_c_000000000032	77350	77794	r		None	None														1																				0.126301	0	0	0	0	0	0
SIMO Bin 19-2	842		Bin_19_2_c_000000000032	77808	78912	f		Dihydroorotate dehydrogenase (quinone)	pyrD		Catalyzes the conversion of dihydroorotate to orotate with quinone as electron acceptor (By similarity)	PYRD	795797.HacjB3_00080	4.3e-84	272.2	K00226,K00254,K17723,K17828	0KREM@eurNOG,0RFY4@halNOG,COG0167@NOG,arCOG00603@arNOG	0RFY4|5.56255548795e-93|312.83895874	F		DHODH; dihydroorotate dehydrogenase [EC:1.3.5.2]	K00254	121																				0	0	0	0	0	0	0
SIMO Bin 19-2	843		Bin_19_2_c_000000000032	79011	79350	f		Cytochrome c-type biogenesis protein CcmE	ccmE												ccmE; cytochrome c-type biogenesis protein CcmE	K02197	11																				0.266719	0.151511	0	0	0	0	0
SIMO Bin 19-2	844		Bin_19_2_c_000000000032	79656	79767	f		None	None																																		644.608	22.7943	1.72909	1.29326	23.378	0.238521	0
SIMO Bin 19-2	845		Bin_19_2_c_000000000032	79778	80270	r		None	None		Pfam:DUF55		274854.MG2_1208	1.4e-75	240.9		COG2947@NOG,arCOG08640@arNOG	arCOG08640|1.16491547888e-49|168.793563843	S				84																				0.270221	0.0312519	0	0	0	0	0
SIMO Bin 19-2	846		Bin_19_2_c_000000000032	80259	83262	r		None	None		hydrophobe amphiphile efflux-3 (HAE3) family	GYY_05940	274854.MG2_1209	1.1e-267	883.4	K07003	COG1033@NOG,arCOG02174@arNOG	arCOG02174|2.83244317348e-128|430.461181641	S																		MMPL family	PF03176.15	8.1e-20	67.2	21		0.0268569	0.0492411	0	0	0	0	0
SIMO Bin 19-2	847		Bin_19_2_c_000000000032	83424	85902	f		Isoleucine--tRNA ligase	ileS_2		amino acids such as threonine, to avoid such errors, it has a posttransfer editing activity that hydrolyzes mischarged Thr-tRNA(Val) in a tRNA-dependent manner (By similarity)	VALS	274854.MG2_1210	0	1440.7	K01873	0KRSI@eurNOG,COG0525@NOG,arCOG00808@arNOG	arCOG00808|2.7486923797e-266|887.221008301	J		VARS; valyl-tRNA synthetase [EC:6.1.1.9]	K01873	279																				0.117601	0.0428408	0	0	0	0	0
SIMO Bin 19-2	848		Bin_19_2_c_000000000032	85898	86663	r		None	None												SRD5A1; 3-oxo-5-alpha-steroid 4-dehydrogenase 1 [EC:1.3.1.22]	K12343	57																				0	0	0	0	0	0	0
SIMO Bin 19-2	849		Bin_19_2_c_000000000032	86671	87649	r		L-arabinose 1-dehydrogenase (NAD(P)(+))	None		NmrA-like family		274854.MG2_0168	1e-25	78.5	K00091	0KYBJ@eurNOG,COG0451@NOG,arCOG01369@arNOG	0KYBJ|1.57612687808e-35|123.782676697	M		E1.1.1.219; dihydroflavonol-4-reductase [EC:1.1.1.219]	K00091	73														NAD dependent epimerase/dehydratase family	PF01370.21	3.5e-27	91.6	0		0	0.0538556	0	0	0	0	0
SIMO Bin 19-2	850		Bin_19_2_c_000000000032	87687	88338	r		Glyoxylate reductase	gyaR_1		D-3-phosphoglycerate dehydrogenase	SERA	274854.MG2_1215	1.1e-90	295.3	K00058	0KR9T@eurNOG,COG0111@NOG,arCOG01754@arNOG	0KR9T|2.78786624976e-70|238.429748535	H		serA; D-3-phosphoglycerate dehydrogenase / 2-oxoglutarate reductase [EC:1.1.1.95 1.1.1.399]	K00058	21																				0.184381	0.103773	0	0.103431	0	0	0
SIMO Bin 19-2	851		Bin_19_2_c_000000000033	62	683	r		Arginine exporter protein ArgO	argO_1														55														LysE type translocator	PF01810.18	3.9e-31	104.3	5.7		0	0.0740166	0	0	0	0	0
SIMO Bin 19-2	852		Bin_19_2_c_000000000033	694	2488	r		4-hydroxybutyrate--CoA ligase 2	None		amp-dependent synthetase and ligase		224325.AF0200	8.3e-89	289.4	K01897	0KTC9@eurNOG,COG1022@NOG,arCOG04199@arNOG	arCOG04199|4.29076453556e-140|463.166259766	I		ACSBG; long-chain-fatty-acid--CoA ligase ACSBG [EC:6.2.1.3]	K15013	69														AMP-binding enzyme	PF00501.28	3.5e-96	318.6	0		0.0363512	0.0754957	0	0.0695919	0.0338782	0	0
SIMO Bin 19-2	853		Bin_19_2_c_000000000033	2540	3299	r		None	None												SMUG1; single-strand selective monofunctional uracil DNA glycosylase [EC:3.2.2.-]	K10800	61																				0	0.0170255	0	0	0	0	0
SIMO Bin 19-2	854		Bin_19_2_c_000000000033	3307	3772	r		None	None		YbaK prolyl-tRNA synthetase associated		469382.Hbor_21250	2.5e-36	114.1		0KXJF@eurNOG,0RH5M@halNOG,COG2606@NOG,arCOG04332@arNOG	0KXJF|7.22394974477e-41|140.854446411	S				53																				0	0.00809076	0	0	0	0	0
SIMO Bin 19-2	855		Bin_19_2_c_000000000033	3881	5327	f		None	None		Phosphoesterase, PA-phosphatase related		274854.MG2_1350	3.3e-91	297.8		11QDF@NOG,arCOG03951@arNOG	arCOG03951|1.10641232989e-59|203.398422241	I				5														PAP2 superfamily	PF01569.21	6.8e-05	18.9	3		0.0311558	0	0	0.0504459	0	0	0
SIMO Bin 19-2	856		Bin_19_2_c_000000000033	5279	5717	r		None	None														1																				0.281238	0	0	0.0576487	0	0	0
SIMO Bin 19-2	857		Bin_19_2_c_000000000033	5773	6679	f		2,3-dihydroxyphenylpropionate/2,3-dihydroxicinnamic acid 1,2-dioxygenase	mhpB_1		endoribonuclease L-PSP		274854.MG2_1363	8.6e-29	91.9	K09022	0KU4T@eurNOG,COG0251@NOG,arCOG01630@arNOG	0KU4T|1.37249787281e-23|84.8235473633	J		amnB; 2-aminophenol/2-amino-5-chlorophenol 1,6-dioxygenase subunit beta [EC:1.13.11.74 1.13.11.76]	K15059	108																				0.210377	0.105077	0	0.105802	0	0	0
SIMO Bin 19-2	858		Bin_19_2_c_000000000033	6688	7624	f		None	None		endoribonuclease L-PSP		274854.MG2_1363	5.9e-129	421	K09022	0KU4T@eurNOG,COG0251@NOG,arCOG01630@arNOG	0KU4T|5.59858958841e-128|428.978546143	J																								0.128912	0.0127574	0	0	0	0	0
SIMO Bin 19-2	859		Bin_19_2_c_000000000033	7620	8286	f		2-iminobutanoate/2-iminopropanoate deaminase	yjgF_2		endoribonuclease L-PSP		274854.MG2_1363	1.1e-56	184.2	K09022	0KU4T@eurNOG,COG0251@NOG,arCOG01630@arNOG	arCOG01630|1.21775060072e-48|166.404388428	J		amnD; 2-aminomuconate deaminase [EC:3.5.99.5]	K15067	18														N-terminal domain in RTX protein	PF02382.15	0.047	9.6	2.5		0.163671	0.173398	0	0.0505508	0.0480952	0	0
SIMO Bin 19-2	860		Bin_19_2_c_000000000033	8282	8630	r		None	None														9																				0.15028	0	0	0.153178	0.359916	0	0
SIMO Bin 19-2	861		Bin_19_2_c_000000000033	8706	9039	r		Spermidine export protein MdtJ	mdtJ_1		quaternary ammonium compound-resistance protein	MRU_0358	64091.VNG1886a	2.1e-32	100.8	K03297	0KVBC@eurNOG,0RHUD@halNOG,COG2076@NOG,arCOG04559@arNOG	0KVBC|5.33838612017e-36|124.348831177	P																		Small Multidrug Resistance protein	PF00893.19	2.9e-30	101.1	7.2		0	0	0	0	0	0	0
SIMO Bin 19-2	862		Bin_19_2_c_000000000033	9117	10137	r		None	None														61																				0.0710393	0.0477893	0	0	0	0	0
SIMO Bin 19-2	863		Bin_19_2_c_000000000033	10224	10713	r		FKBP-type peptidyl-prolyl cis-trans isomerase	None		Peptidyl-prolyl cis-trans isomerase		274854.MG2_1147	7.9e-66	213.2	K01802,K03768,K03775	0KTG6@eurNOG,COG1047@NOG,arCOG00981@arNOG	arCOG00981|3.23789139596e-46|158.351425171	O		slyD; FKBP-type peptidyl-prolyl cis-trans isomerase SlyD [EC:5.2.1.8]	K03775	74														FKBP-type peptidyl-prolyl cis-trans isomerase	PF00254.28	1.3e-19	66.6	0		0.389134	0.326144	0	0	0	0	0
SIMO Bin 19-2	864		Bin_19_2_c_000000000033	10832	12509	f		putative protein	None		amino acid	CAT1	274854.MG2_1008	3.6e-165	541.3	K03294	0KS7V@eurNOG,COG0531@NOG,arCOG00009@arNOG	0KS7V|3.06679581119e-134|449.74319458	E				79														Amino acid permease	PF00324.21	9.6e-37	122.9	39.3		0.141084	0.0512083	0	0.0370842	0	0	0.0664649
SIMO Bin 19-2	865		Bin_19_2_c_000000000033	12604	13420	f		3-methyl-2-oxobutanoate hydroxymethyltransferase	panB_1		Catalyzes the reversible reaction in which hydroxymethyl group from 5,10-methylenetetrahydrofolate is tranferred onto alpha-ketoisovalerate to form ketopantoate (By similarity)	PANB	274854.MG2_1366	4e-139	453	K00606	0KT56@eurNOG,COG0413@NOG,arCOG00584@arNOG	0KT56|3.2757847599e-112|375.343475342	H		panB; 3-methyl-2-oxobutanoate hydroxymethyltransferase [EC:2.1.2.11]	K00606	168																				0.0637037	0.129095	0	0	0	0	0
SIMO Bin 19-2	866		Bin_19_2_c_000000000033	13483	14440	f		Replication factor C small subunit	rfcS_2		Part of the RFC clamp loader complex which loads the PCNA sliding clamp onto DNA (By similarity)	RFCS	274854.MG2_1397	6.3e-149	488.7	K04801	0KRB7@eurNOG,COG0470@NOG,arCOG00469@arNOG	arCOG00469|9.46992014852e-125|417.291473389	L		rfcS; replication factor C small subunit	K04801	157														ATPase family associated with various cellular activities (AAA)	PF00004.29	7.1e-18	61.6	0		0	0.0172633	0	0	0	0	0
SIMO Bin 19-2	867		Bin_19_2_c_000000000033	14447	15203	r		None	None																																		0	0	0	0	0	0	0
SIMO Bin 19-2	868		Bin_19_2_c_000000000033	15281	16172	r		None	None														1																				0.0643524	0	0	0	0.062221	0	0
SIMO Bin 19-2	869		Bin_19_2_c_000000000034	714	1974	r		2-isopropylmalate synthase	leuA_1		Catalyzes the condensation of pyruvate and acetyl- coenzyme A to form (R)-citramalate (By similarity)	CIMA	274854.MG2_0651	1.2e-227	749	K01649,K09011,K10977	0KRDE@eurNOG,COG0119@NOG,arCOG02092@arNOG	0KRDE|3.63194824867e-99|334.072540283	E		leuA; 2-isopropylmalate synthase [EC:2.3.3.13]	K01649	130														HMGL-like	PF00682.19	1.8e-43	145.2	0		0.739603	0.452814	0	0	0.0651839	0	0
SIMO Bin 19-2	870		Bin_19_2_c_000000000034	2048	3173	r		Digeranylgeranylglyceryl phosphate synthase	ubiA-2		Converts heme B (protoheme IX) to heme O by substitution of the vinyl group on carbon 2 of heme B porphyrin ring with a hydroxyethyl farnesyl side group (By similarity)	CTAB	274854.MG2_0594	1.5e-90	295.9	K02301	0KUQY@eurNOG,COG0109@NOG,arCOG00479@arNOG	arCOG00479|2.37668911835e-82|278.42868042	O		COX10; heme o synthase [EC:2.5.1.141]	K02257	70																				0.579121	0.0849131	0	0	0	0	0
SIMO Bin 19-2	871		Bin_19_2_c_000000000034	3169	4234	r		Heme A synthase	ctaA_1												COX15; cytochrome c oxidase assembly protein subunit 15	K02259	14														Cytochrome oxidase assembly protein	PF02628.15	7.7e-38	126.6	3.9		0.0745456	0.0317933	0	0.0711271	0	0	0
SIMO Bin 19-2	872		Bin_19_2_c_000000000034	4273	4534	r		DNA-directed RNA polymerase subunit K	rpoK_1												rpoK; DNA-directed RNA polymerase subunit K [EC:2.7.7.6]	K03055	10																				0	0.112183	0	0.0035831	0.270626	0	0
SIMO Bin 19-2	873		Bin_19_2_c_000000000034	4613	5771	r		3-ketoacyl-CoA thiolase	fadA_2		acetyl-CoA acetyltransferase (EC 2.3.1.9)	YQEF	274854.MG2_0518	1.9e-147	481	K00626	0KS8C@eurNOG,COG0183@NOG,arCOG01282@arNOG	0KS8C|7.71805072771e-146|487.254699707	I		E2.3.1.9; acetyl-CoA C-acetyltransferase [EC:2.3.1.9]	K00626	133																				0.487801	0.125859	0	0	0	0	0
SIMO Bin 19-2	874		Bin_19_2_c_000000000034	5830	6913	r		Tryptophan 2,3-dioxygenase	kynA_1												TDO2; tryptophan 2,3-dioxygenase [EC:1.13.11.11]	K00453	114																				0.150104	0.111768	0	0	0	0	0
SIMO Bin 19-2	875		Bin_19_2_c_000000000034	7005	7611	f		None	None		Acetyltransferase (GNAT) family		351160.RCIX845	1.9e-45	142.7	K03790,K03817	0KUWA@eurNOG,COG1670@NOG,arCOG00842@arNOG	0KUWA|2.83687924255e-50|171.37387085	K		rimL; ribosomal-protein-serine acetyltransferase [EC:2.3.1.-]	K03817	44																				0	0	0	0	0	0	0
SIMO Bin 19-2	876		Bin_19_2_c_000000000034	7612	9787	r		Formamidopyrimidine-DNA glycosylase	mutM_2		Fibronectin-binding A domain protein	GYY_05975	274854.MG2_0520	3.3e-198	652.7		0KRHF@eurNOG,COG1293@NOG,arCOG01695@arNOG	0KRHF|5.80795490301e-181|604.345397949	K				129														Ezrin/radixin/moesin family	PF00769.19	0.5	6.4	13.9		0	0	0	0	0	0	0
SIMO Bin 19-2	877		Bin_19_2_c_000000000034	9828	10857	f		None	None																																		0.127059	0.0732824	0	0	0	0	0
SIMO Bin 19-2	878		Bin_19_2_c_000000000034	10860	11715	r		Putative aminoacrylate hydrolase RutD	rutD														5		Serine aminopeptidase, S33	PF12146.5	0.013	11	0														0.0420059	0.0197054	0	0	0	0	0
SIMO Bin 19-2	879		Bin_19_2_c_000000000034	11716	12661	r		Metallo-beta-lactamase fold-containing protein	None		beta-lactamase domain protein		543526.Htur_1303	4.6e-40	127.2		0KXSV@eurNOG,0RGYD@halNOG,COG0491@NOG,arCOG00498@arNOG	0KXSV|1.94249440681e-53|182.725708008	S				43														Metallo-beta-lactamase superfamily	PF00753.27	7.4e-17	58.2	0.1		0	0	0	0	0	0	0
SIMO Bin 19-2	880		Bin_19_2_c_000000000035	111	444	f		Ubiquinone/menaquinone biosynthesis C-methyltransferase UbiE	ubiE														3																				0	0	0	0	0	0	0
SIMO Bin 19-2	881		Bin_19_2_c_000000000035	444	867	r		putative HTH-type transcriptional regulator	None		Regulator	TRH3	274854.MG2_1744	7.1e-63	201.1	K03718,K06154	0KTWE@eurNOG,COG1522@NOG,arCOG01580@arNOG	0KTWE|4.1090519144e-40|138.003479004	K				36																				0	0.486082	0	0	0.432988	0	0
SIMO Bin 19-2	882		Bin_19_2_c_000000000035	1003	1447	f		None	None																																		0	0.0559983	0	0	0	0	0
SIMO Bin 19-2	883		Bin_19_2_c_000000000035	1490	1841	r		None	None														1								GT66 glycosyltransferase	-	2.3	2.6	14.7		Tetrahydromethanopterin S-methyltransferase, subunit G	PF04210.13	8.3	2.7	10.2		0	0	0	0	0	0	0
SIMO Bin 19-2	884		Bin_19_2_c_000000000035	1914	2163	r		LexA repressor	lexA_1														2														Helix-turn-helix	PF01381.22	6e-05	19.3	0.1		5.80744	1.06881	0	0	0.860899	0	0
SIMO Bin 19-2	885		Bin_19_2_c_000000000035	2306	3548	f		Enolase	eno_1		Catalyzes the reversible conversion of 2- phosphoglycerate into phosphoenolpyruvate. It is essential for the degradation of carbohydrates via glycolysis (By similarity)	ENO	679926.Mpet_0663	2.3e-142	464.8	K01689	0KRBQ@eurNOG,0WJZS@methaNOG,COG0148@NOG,arCOG01169@arNOG	0WJZS|1.7133076182e-162|542.19354248	G		ENO; enolase [EC:4.2.1.11]	K01689	191																				0.264059	0.173188	0.0469242	0	0.740641	0	0
SIMO Bin 19-2	886		Bin_19_2_c_000000000035	3712	4657	r		putative deoxyhypusine synthase	dys_1		Deoxyhypusine synthase		274854.MG2_1533	2.9e-129	417.7	K00809	0KVRI@eurNOG,COG1899@NOG,arCOG04142@arNOG	0KVRI|9.42185078492e-135|445.944885254	O		DHPS; deoxyhypusine synthase [EC:2.5.1.46]	K00809	207																				0.177358	0.399847	0	0	0	0	0
SIMO Bin 19-2	887		Bin_19_2_c_000000000035	4671	5076	r		S-adenosylmethionine decarboxylase proenzyme	speH_1												speD; S-adenosylmethionine decarboxylase [EC:4.1.1.50]	K01611	19														Cytochrome C oxidase subunit II, transmembrane	PF09125.10	0.0018	14.3	0.1		0.66976	0.882896	0	0	0	0	0
SIMO Bin 19-2	888		Bin_19_2_c_000000000035	5133	6264	r		Aromatic-amino-acid aminotransferase 2	None		Aminotransferase	ASPC3	274854.MG2_0253	1.6e-141	464.8	K00812	0KRFG@eurNOG,COG0436@NOG,arCOG01130@arNOG	0KRFG|2.84306809084e-110|369.798248291	E		aspB; aspartate aminotransferase [EC:2.6.1.1]	K00812	104																				0.482454	0.136673	0	0	0	0	0
SIMO Bin 19-2	889		Bin_19_2_c_000000000035	6329	7772	r		None	None																																		0.110909	0.237369	0	0.0706415	0	0	0
SIMO Bin 19-2	890		Bin_19_2_c_000000000035	8051	9596	f		None	None		Deoxyribodipyrimidine photo-lyase	PHR	272569.rrnAC1943	1.6e-49	160.7	K01669	0KZ8M@eurNOG,0RITW@halNOG,COG0415@NOG,arCOG02840@arNOG	arCOG02840|5.00685791283e-87|294.012084961	L		phrB; deoxyribodipyrimidine photo-lyase [EC:4.1.99.3]	K01669	146																				0.0566875	0.0512426	0.0414087	0	0	0	0
SIMO Bin 19-2	891		Bin_19_2_c_000000000035	9602	9983	r		None	None																																		0.634222	0.252016	0	0.238093	0	0	0
SIMO Bin 19-2	892		Bin_19_2_c_000000000035	10017	10362	r		None	None		Transcriptional regulator, HxlR family		797209.ZOD2009_01325	2e-20	63.5		0KU9T@eurNOG,0RIG1@halNOG,COG1733@NOG,arCOG01057@arNOG	0KU9T|8.38556734661e-25|88.0400314331	K				20																				0	0	0	0	0	0	0
SIMO Bin 19-2	893		Bin_19_2_c_000000000035	10591	10831	f		None	None														1																				0.0971385	0.353729	0	0	0	0	0
SIMO Bin 19-2	894		Bin_19_2_c_000000000035	10840	11275	r		Mycothiol acetyltransferase	mshD_1														21																				0	0.0733263	0	0	0	0	0
SIMO Bin 19-2	895		Bin_19_2_c_000000000035	11299	11776	f		None	None																																		0.0852005	0	0	0	0	0	0
SIMO Bin 19-2	896		Bin_19_2_c_000000000036	146	1682	r		Replication factor C large subunit	rfcL_1		Part of the RFC clamp loader complex which loads the PCNA sliding clamp onto DNA (By similarity)	RFCL	274854.MG2_1098	4e-128	421	K04800	0KRTT@eurNOG,COG0470@NOG,arCOG00470@arNOG	arCOG00470|5.65933274696e-95|319.973724365	L		rfcL; replication factor C large subunit	K04800	64														ATPase family associated with various cellular activities (AAA)	PF00004.29	2.9e-15	53.1	0.1		0.0607116	0	0	0	0	0	0
SIMO Bin 19-2	897		Bin_19_2_c_000000000036	1747	3427	r		Threonine--tRNA ligase catalytic subunit	thrS-cat_2		glycyl-tRNA synthetase (EC 6.1.1.14)	GLYS	274854.MG2_1097	5.7e-207	680.5	K01880	0KRQ0@eurNOG,COG0423@NOG,arCOG00405@arNOG	0KRQ0|1.9351043551e-193|645.298217773	J		GARS; glycyl-tRNA synthetase [EC:6.1.1.14]	K01880	235																				0.226532	0.0461512	0	0	0	0	0
SIMO Bin 19-2	898		Bin_19_2_c_000000000036	3684	8976	f		ATP-dependent DNA helicase Hel308	None		helicase	LHR-2	274854.MG2_1095	0	2358.2	K03724	0KRAB@eurNOG,COG1201@NOG,arCOG00557@arNOG	arCOG00557|0.0|1485.67858887	L		lhr; ATP-dependent helicase Lhr and Lhr-like helicase [EC:3.6.4.-]	K03724	251														DEAD/DEAH box helicase	PF00270.29	2.5e-27	92	0		0.0729864	0.0535355	0	0	0	0	0
SIMO Bin 19-2	899		Bin_19_2_c_000000000036	8961	9951	r		None	None		Exosortase EpsH-related protein	CYO	274854.MG2_1093	1.3e-62	204.1		COG4083@NOG,arCOG04471@arNOG	arCOG04471|8.5765156428e-42|144.497467041	S				11								GH5_17 glycoside hydrolase	-	0.0059	12.1	0.4								0	0.0345323	0	0	0	0	0
SIMO Bin 19-2	900		Bin_19_2_c_000000000036	10014	10584	f		putative protein	None		Catalyzes the isomerization of sedoheptulose 7-phosphate in D-glycero-D-manno-heptose 7-phosphate (By similarity)	GMHA	273116.TVN0956	1.7e-31	99	K03271	0KTHS@eurNOG,1CCW5@theNOG,COG0279@NOG,arCOG05355@arNOG	arCOG05355|9.87218283721e-32|111.095718384	G		gmhA; D-sedoheptulose 7-phosphate isomerase [EC:5.3.1.28]	K03271	36																				0.184605	0	0	0	0	0	0
SIMO Bin 19-2	901		Bin_19_2_c_000000000036	10588	11230	f		Histidine biosynthesis bifunctional protein HisB	hisB		D,D-heptose 1,7-bisphosphate phosphatase	GMHB	274854.MG2_1092	9.9e-45	142.3	K03273	0KU8C@eurNOG,COG0241@NOG,arCOG07384@arNOG	0KU8C|4.76574724661e-38|131.628692627	E		gmhB; D-glycero-D-manno-heptose 1,7-bisphosphate phosphatase [EC:3.1.3.82 3.1.3.83]	K03273	20														haloacid dehalogenase-like hydrolase	PF00702.26	0.0022	14.5	0		0.0294434	0	0	0	0	0	0
SIMO Bin 19-2	902		Bin_19_2_c_000000000036	11226	12504	f		tRNA(Ile2) 2-agmatinylcytidine synthetase TiaS	tiaS_2		ATP-dependent agmatine transferase that catalyzes the formation of 2-agmatinylcytidine (agm2C) at the wobble position (C34) of tRNA(Ile2), converting the codon specificity from AUG to AUA (By similarity)	TIAS	274854.MG2_1091	1.4e-53	174.5	K06932	0KS42@eurNOG,COG1571@NOG,arCOG01115@arNOG	arCOG01115|5.11487404175e-85|286.517883301	S		tiaS; tRNA(Ile2)-agmatinylcytidine synthase [EC:6.3.4.22]	K06932	74																				0.0848005	0	0	0	0	0	0
SIMO Bin 19-2	903		Bin_19_2_c_000000000036	12516	12747	f		None	None														2																				0.409148	0.126752	0	0	0	0	0
SIMO Bin 19-2	904		Bin_19_2_c_000000000036	12748	13318	r		None	None														1																				0.0497438	0.00344366	0	0	0	0	0
SIMO Bin 19-2	905		Bin_19_2_c_000000000036	13361	14708	r		Fumarate hydratase class II	fumC_2		Adenylosuccinate lyase	PURB	274854.MG2_1086	7.6e-210	689.4	K01756	0KRMR@eurNOG,COG0015@NOG,arCOG01747@arNOG	0KRMR|2.76981435819e-162|541.621520996	F		purB; adenylosuccinate lyase [EC:4.3.2.2]	K01756	195																				0	0.0132365	0	0	0	0	0
SIMO Bin 19-2	906		Bin_19_2_c_000000000036	14786	15557	r		7-cyano-7-deazaguanine synthase	queC		ATP binding protein	GYY_01760	274854.MG2_1085	7.2e-63	205.2	K01953	0KT5V@eurNOG,COG2102@NOG,arCOG00035@arNOG	arCOG00035|5.40445667623e-66|217.951339722	E		DPH6; diphthine-ammonia ligase [EC:6.3.1.14]	K06927	68																				0.0649701	0	0	0	0	0	0
SIMO Bin 19-2	907		Bin_19_2_c_000000000036	15687	16398	f		Proteasome subunit alpha	psmA		Component of the proteasome core, a large protease complex with broad specificity involved in protein degradation (By similarity)	PSMA	274854.MG2_1084	5.1e-118	384.8	K03432	0KRYJ@eurNOG,COG0638@NOG,arCOG00971@arNOG	0KRYJ|3.20453074597e-102|342.506469727	O		psmA; proteasome alpha subunit [EC:3.4.25.1]	K03432	165		Proteasome subunit	PF00227.23	1.4e-63	210	0.4														0.56894	0.340261	0	0	0	0	0
SIMO Bin 19-2	908		Bin_19_2_c_000000000036	16449	17139	f		Ribosome maturation protein SDO1	None		RNA-associated protein	GYY_01270	274854.MG2_1083	2.1e-85	277.9	K14574	0KSU8@eurNOG,COG1500@NOG,arCOG04187@arNOG	0KSU8|2.29900277948e-81|273.914123535	J		SDO1; ribosome maturation protein SDO1	K14574	92																				0.110037	0.114028	0	0	0	0	0
SIMO Bin 19-2	909		Bin_19_2_c_000000000036	17182	17893	f		Exosome complex component Rrp4	rrp4		Probably involved in degradation of a variety of RNA species	RRP4	274854.MG2_1082	3.2e-51	165.8	K03679	0KSPI@eurNOG,COG1097@NOG,arCOG00678@arNOG	0KSPI|7.01481406913e-49|167.705459595	J		RRP4; exosome complex component RRP4	K03679	39																				3.26299	3.93245	0.170717	0.110487	0.0918351	0	0
SIMO Bin 19-2	910		Bin_19_2_c_000000000036	17892	18609	f		Exosome complex component Rrp41	None		Probably involved in the 3'- 5' degradation of a variety of RNA species	RRP41	274854.MG2_1081	8.6e-118	384.2	K11600	0KR95@eurNOG,COG0689@NOG,arCOG01575@arNOG	arCOG01575|3.29926712471e-105|353.948913574	J		RRP41; exosome complex component RRP41	K11600	118																				1.57083	1.78517	0.237737	0.31173	0.25659	0	0
SIMO Bin 19-2	911		Bin_19_2_c_000000000036	18608	19400	f		Exosome complex component Rrp42	None		Probably involved in the 3'- 5' degradation of a variety of RNA species	RRP42	274854.MG2_1080	1.1e-117	383.4	K12589	0KRS5@eurNOG,COG2123@NOG,arCOG01574@arNOG	0KRS5|1.12354751555e-88|297.910919189	J		RRP42; exosome complex component RRP42	K12589	89																				0.46103	0.553921	0	0	0.0155553	0	0
SIMO Bin 19-2	912		Bin_19_2_c_000000000036	19401	19767	f		50S ribosomal protein L37Ae	None		Binds to the 23S rRNA (By similarity)	RPL37AE	274854.MG2_1079	1.3e-56	182.1	K02921	0KUJ9@eurNOG,COG1997@NOG,arCOG04208@arNOG	0KUJ9|4.19380583571e-31|107.81098938	J		RP-L37Ae; large subunit ribosomal protein L37Ae	K02921	12																				0.401121	1.16513	0	0.256794	0.152594	0	0
SIMO Bin 19-2	913		Bin_19_2_c_000000000036	19735	19972	f		None	None																																		0.428034	0.732287	0	0	0	0	0
SIMO Bin 19-2	914		Bin_19_2_c_000000000036	19991	20294	f		Prefoldin subunit alpha	pfdA_1																												TPR/MLP1/MLP2-like protein	PF07926.12	0.017	11.5	6.3		0	0.159255	0	0	0	0	0
SIMO Bin 19-2	915		Bin_19_2_c_000000000036	20307	21285	f		Manganese-dependent inorganic pyrophosphatase	ppaC		phosphoesterase RecJ domain protein	GYY_01240	274854.MG2_1076	1.6e-73	239.5		0KRA2@eurNOG,COG0618@NOG,arCOG01565@arNOG	arCOG01565|2.85685720883e-68|231.386352539	S				53																				0.124665	0.0513468	0	0	0.0982558	0	0
SIMO Bin 19-2	916		Bin_19_2_c_000000000036	21281	22232	f		None	None														1																				0.0450536	0	0	0	0.0578636	0	0
SIMO Bin 19-2	917		Bin_19_2_c_000000000036	22195	22600	r		RNA pyrophosphohydrolase	rppH_2																																		0	0	0	0	0.100383	0	0
SIMO Bin 19-2	918		Bin_19_2_c_000000000036	22592	23570	r		None	None		repeat-containing protein		192952.MM_2720	4.3e-20	64.8		0KRPJ@eurNOG,0WKH5@methaNOG,COG0457@NOG,arCOG03038@arNOG	0KRPJ|4.19259303054e-08|33.1727333069	S				2								GT41 glycosyltransferase	-	6.5e-06	21.2	0		Tetratricopeptide repeat	PF07719.17	0.01	12.3	0.2		0	0.0192342	0	0	0	0	0
SIMO Bin 19-2	919		Bin_19_2_c_000000000036	23579	24851	r		UbiD-like decarboxylase	None		ubid family decarboxylase	UBID	274854.MG2_1070	5.4e-181	594.2	K01612,K03182	0KRG1@eurNOG,COG0043@NOG,arCOG01671@arNOG	0KRG1|6.52145595938e-116|389.017120361	H				168																				0.103033	0.0460373	0	0	0	0	0
SIMO Bin 19-2	920		Bin_19_2_c_000000000036	24980	25421	f		30S ribosomal protein S12	None		With S4 and S5 plays an important role in translational accuracy. Located at the interface of the 30S and 50S subunits (By similarity)	RPS12	274854.MG2_1069	3e-78	252.9	K02950	0KT06@eurNOG,COG0048@NOG,arCOG04255@arNOG	0KT06|9.7772009276e-71|237.173171997	J		RP-S12; small subunit ribosomal protein S12	K02950	134																				2.41319	1.29709	0	0	0.133161	0	0
SIMO Bin 19-2	921		Bin_19_2_c_000000000036	25426	26032	f		30S ribosomal protein S7	rps7_1		One of the primary rRNA binding proteins, it binds directly to 16S rRNA where it nucleates assembly of the head domain of the 30S subunit. Is located at the subunit interface close to the decoding center (By similarity)	RPS7	274854.MG2_1068	2.4e-98	320.6	K02992	0KSW1@eurNOG,COG0049@NOG,arCOG04254@arNOG	arCOG04254|3.81303293458e-70|236.526565552	J		RP-S7; small subunit ribosomal protein S7	K02992	109																				0.280212	0.281261	0	0.137346	0	0	0
SIMO Bin 19-2	922		Bin_19_2_c_000000000036	26136	28344	f		Elongation factor 2	fusA_1		Catalyzes the GTP-dependent ribosomal translocation step during translation elongation. During this step, the ribosome changes from the pre-translocational (PRE) to the post- translocational (POST) state as the newly formed A-site-bound peptidyl-tRNA and P-site-bound deacylated tRNA move to the P and E sites, respectively. Catalyzes the coordinated movement of the two tRNA molecules, the mRNA and…	FUSA	274854.MG2_1067	0	1263.4	K03234	0KRK3@eurNOG,COG0480@NOG,arCOG01559@arNOG	0KRK3|0.0|1125.88818359	J		EEF2; elongation factor 2	K03234	421																				0.238994	0.31685	0	0.0834386	0.0399871	0	0
SIMO Bin 19-2	923		Bin_19_2_c_000000000036	28344	30033	r		Short chain isoprenyl diphosphate synthase	idsA_2		Polyprenyl synthetase	IDSA	274854.MG2_1065	9.8e-160	525.8	K13787	0KS40@eurNOG,COG0142@NOG,COG1443@NOG,arCOG01726@arNOG	arCOG01726|1.97121288072e-168|562.715942383	H		idsA; geranylgeranyl diphosphate synthase, type I [EC:2.5.1.1 2.5.1.10 2.5.1.29]	K13787	31																				0.0354401	0.17045	0	0	0	0	0
SIMO Bin 19-2	924		Bin_19_2_c_000000000036	30101	30893	r		Isopentenyl phosphate kinase	None		Aspartate glutamate uridylate kinase	GYY_09080	274854.MG2_1064	2.7e-50	163.9	K06981	0KUAC@eurNOG,COG1608@NOG,arCOG00860@arNOG	arCOG00860|1.08109372929e-47|163.656066895	I		ipk; isopentenyl phosphate kinase [EC:2.7.4.26]	K06981	24																				0.14718	0	0	0	0	0	0
SIMO Bin 19-2	925		Bin_19_2_c_000000000036	31005	31329	f		None	None														1																				0.0388943	0.202448	0	0	0	0	0
SIMO Bin 19-2	926		Bin_19_2_c_000000000036	31331	31937	r		putative RNA 2'-phosphotransferase	kptA_1		Removes the 2'-phosphate from RNA via an intermediate in which the phosphate is ADP-ribosylated by NAD followed by a presumed transesterification to release the RNA and generate ADP- ribose 1''-2''-cyclic phosphate (APPR P). May function as an ADP- ribosylase (By similarity)	KPTA	274854.MG2_1062	4.2e-75	242.6	K07559	0KSG8@eurNOG,COG1859@NOG,arCOG04063@arNOG	0KSG8|2.1485347636e-61|208.314483643	J		kptA; putative RNA 2'-phosphotransferase [EC:2.7.1.-]	K07559	64																				0.270855	0.350631	0	0	0	0	0
SIMO Bin 19-2	927		Bin_19_2_c_000000000036	32122	33256	f		3-ketoacyl-CoA thiolase	fadA_3		acetyl-CoA acetyltransferase (EC		469382.Hbor_05140	6e-93	302.2	K00626,K00632	0KRUZ@eurNOG,0RG4X@halNOG,COG0183@NOG,arCOG01282@arNOG	0KRUZ|9.42286008239e-118|394.523193359	I		fadA; acetyl-CoA acyltransferase [EC:2.3.1.16]	K00632	176																				0.305042	0.0424081	0	0	0	0	0
SIMO Bin 19-2	928		Bin_19_2_c_000000000036	33257	33815	r		None	None														1														zf-DHHC;	PF01529.20	0.01	12.2	6.5		0	0	0	0	0	0	0
SIMO Bin 19-2	929		Bin_19_2_c_000000000036	33830	35081	f		Flavin prenyltransferase UbiX	ubiX		Phosphopantothenoylcysteine decarboxylase phosphopantothenate	COABC	274854.MG2_1054	4.4e-100	327.9	K13038	0KRBR@eurNOG,COG0452@NOG,arCOG01704@arNOG	0KRBR|1.91847182664e-89|301.495117188	H		coaBC; phosphopantothenoylcysteine decarboxylase / phosphopantothenate---cysteine ligase [EC:4.1.1.36 6.3.2.5]	K13038	69																				0.0428117	0.0472024	0	0	0	0	0
SIMO Bin 19-2	930		Bin_19_2_c_000000000036	35130	36651	f		Proline--tRNA ligase	proS_1		Catalyzes the attachment of proline to tRNA(Pro) in a two-step reaction proline is first activated by ATP to form Pro- AMP and then transferred to the acceptor end of tRNA(Pro) (By similarity)	PROS	274854.MG2_1107	2.6e-220	725	K01881	0KRXN@eurNOG,COG0442@NOG,arCOG00402@arNOG	0KRXN|2.67445728554e-173|578.064697266	J		PARS; prolyl-tRNA synthetase [EC:6.1.1.15]	K01881	179																				0	0.079905	0	0	0	0	0
SIMO Bin 19-2	931		Bin_19_2_c_000000000036	36654	37173	r		None	None														1																				0.255556	0.0337233	0	0	0	0	0
SIMO Bin 19-2	932		Bin_19_2_c_000000000036	37237	38176	r		1-deoxy-D-xylulose-5-phosphate synthase	dxs_4		Transketolase	GYY_06390	274854.MG2_1112	1e-124	406.6	K00615	0KRYZ@eurNOG,COG3958@NOG,arCOG01051@arNOG	0KRYZ|2.42657502503e-117|392.615722656	G		E2.2.1.1; transketolase [EC:2.2.1.1]	K00615	120																				0.167755	0.0231686	0	0	0	0	0
SIMO Bin 19-2	933		Bin_19_2_c_000000000036	38172	38994	r		1-deoxy-D-xylulose-5-phosphate synthase	dxs_5		Transketolase	GYY_06400	274854.MG2_1113	7.3e-110	357.4	K00615	0KS0F@eurNOG,COG3959@NOG,arCOG01053@arNOG	0KS0F|1.30844440092e-106|356.851013184	G		E2.2.1.1; transketolase [EC:2.2.1.1]	K00615	103																				0.341106	0.436595	0.111948	0	0	0	0
SIMO Bin 19-2	934		Bin_19_2_c_000000000036	39068	40307	f		FO synthase subunit 2	cofH_2		Catalyzes the radical-mediated transfer of the hydroxybenzyl group from 4-hydroxyphenylpyruvate (HPP) to 5-amino- 6-ribitylamino-2,4(1H,3H)-pyrimidinedione to form 7,8-didemethyl- 8-hydroxy-5-deazariboflavin (FO) (By similarity)	COFH	274854.MG2_1116	8e-145	475.1	K11781,K18285	0KRH1@eurNOG,COG1060@NOG,arCOG00656@arNOG	0KRH1|2.11096564855e-117|393.076507568	H		mqnE; aminodeoxyfutalosine synthase [EC:2.5.1.120]	K18285	97																				0	0.0466034	0	0	0	0	0
SIMO Bin 19-2	935		Bin_19_2_c_000000000036	40316	41114	f		Chorismate dehydratase	mqnA		solute-binding protein		274854.MG2_1117	7e-71	229.1	K11782	COG1427@NOG,arCOG00655@arNOG	arCOG00655|1.26449898296e-56|192.578918457	S		mqnA; chorismate dehydratase [EC:4.2.1.151]	K11782	33																				0	0.071743	0	0.145904	0	0	0
SIMO Bin 19-2	936		Bin_19_2_c_000000000036	41114	41594	r		HEAT repeat-containing taxis proteinF	None		PBS lyase HEAT domain protein repeat-containing protein		436308.Nmar_1251	7.3e-22	65.3		1CB47@thaNOG,COG1413@NOG,arCOG04006@arNOG	1CB47|1.56596979975e-18|67.274307251	C		DOHH; deoxyhypusine monooxygenase [EC:1.14.99.29]	K06072	16																				0	0.144831	0	0	0	0	0
SIMO Bin 19-2	937		Bin_19_2_c_000000000036	41586	42453	r		1,4-dihydroxy-6-naphtoate synthase	mqnD		periplasmic solute-binding protein		274854.MG2_1119	3e-119	388.9	K11785	0KSYK@eurNOG,COG2107@NOG,arCOG00654@arNOG	arCOG00654|7.30606647586e-93|312.267578125	S		mqnD; 1,4-dihydroxy-6-naphthoate synthase [EC:1.14.-.-]	K11785	123																				0.170058	0.623921	0	0	0	0	0
SIMO Bin 19-2	938		Bin_19_2_c_000000000036	42546	42741	f		None	None																																		0.363512	0	0	0	0	0	0
SIMO Bin 19-2	939		Bin_19_2_c_000000000036	42789	43992	f		DNA primase small subunit PriS	priS_2		DNA primase is the polymerase that synthesizes small RNA primers for the Okazaki fragments on both template strands at replication forks during chromosomal DNA synthesis (By similarity)	PRIA	274854.MG2_1122	1.7e-129	424.7	K02683	0KRUT@eurNOG,COG1467@NOG,arCOG04110@arNOG	0KRUT|1.96014274402e-88|298.254638672	L		priS; DNA primase small subunit [EC:2.7.7.102]	K02683	101																				0.0790883	0	0	0	0	0	0
SIMO Bin 19-2	940		Bin_19_2_c_000000000036	44092	44851	f		None	None														1																				0.167276	0	0	0	0	0	0
SIMO Bin 19-2	941		Bin_19_2_c_000000000036	44873	45656	f		None	None														1														RDD family	PF06271.12	0.069	9.6	7.3		0.311423	0.119286	0	0	0	0	0
SIMO Bin 19-2	942		Bin_19_2_c_000000000037	691	1267	f		None	None														5														Ferric reductase like transmembrane component	PF01794.19	0.049	10	4.7		0.195809	0.00567965	0	0	0	0	0
SIMO Bin 19-2	943		Bin_19_2_c_000000000037	1336	2407	r		Inosine-5'-monophosphate dehydrogenase	guaB_3		Transporter associated domain	HLP	274854.MG2_1126	8.3e-99	321.7		0KRWQ@eurNOG,COG1253@NOG,arCOG00626@arNOG	0KRWQ|1.00778144368e-65|223.162567139	P				90														Cyclin M transmembrane N-terminal domain	PF01595.20	7.5e-24	80.6	0.6		0.103544	0.0603284	0	0	0	0	0
SIMO Bin 19-2	944		Bin_19_2_c_000000000037	2565	4704	f		Methionine--tRNA ligase	metG_1		Is required not only for elongation of protein synthesis but also for the initiation of all mRNA translation through initiator tRNA(fMet) aminoacylation (By similarity)	METG	274854.MG2_1127	4.9e-292	963.2	K01874	0KRCB@eurNOG,COG0073@NOG,COG0143@NOG,arCOG00810@arNOG	arCOG00810|4.36182189382e-230|766.621582031	J		MARS; methionyl-tRNA synthetase [EC:6.1.1.10]	K01874	229																				0	0.0255417	0	0	0	0	0
SIMO Bin 19-2	945		Bin_19_2_c_000000000037	4700	5276	r		putative ribosome biogenesis protein	None		pre-rRNA processing protein involved in ribosome biogenesis (By similarity)	GYY_00765	274854.MG2_1132	4.6e-57	184.6	K09140	0KT8P@eurNOG,COG2042@NOG,arCOG04733@arNOG	0KT8P|3.66148930962e-50|171.292434692	S		TSR3; pre-rRNA-processing protein TSR3	K09140	47																				0	0	0	0	0	0	0
SIMO Bin 19-2	946		Bin_19_2_c_000000000037	5241	5730	r		Cytoskeleton protein RodZ	rodZ		transcriptional regulator XRE family	GYY_09085	797209.ZOD2009_09368	2.1e-22	71.6	K03627	0KTJH@eurNOG,0RH4G@halNOG,COG1813@NOG,arCOG01863@arNOG	0KTJH|2.94311149719e-28|99.6329116821	K		MBF1; putative transcription factor	K03627	27														Helix-turn-helix	PF01381.22	5.3e-12	41.9	0.1		0	0	0	0	0	0	0
SIMO Bin 19-2	947		Bin_19_2_c_000000000037	5808	7023	f		Proteasome-activating nucleotidase	pan_1		ATPase which is responsible for recognizing, binding, unfolding and translocation of substrate proteins into the archaeal 20S proteasome core particle. Is essential for opening the gate of the 20S proteasome via an interaction with its C- terminus, thereby allowing substrate entry and access to the site of proteolysis. Thus, the C-termini of the proteasomal ATPase function like a 'key in a lock' …	PAN	274854.MG2_1130	3.6e-141	463.4	K03420	0KRCD@eurNOG,COG1222@NOG,arCOG01306@arNOG	0KRCD|5.58834211801e-157|524.070495605	O		psmR; proteasome regulatory subunit	K03420	176														ATPase family associated with various cellular activities (AAA)	PF00004.29	3.8e-46	153.1	0.3		0	0.0339265	0	0	0	0	0
SIMO Bin 19-2	948		Bin_19_2_c_000000000037	7022	8102	f		Glutamate formimidoyltransferase	None		Glutamate formiminotransferase		439481.Aboo_1135	2.8e-84	271.4	K00603,K01746,K13990	0KREV@eurNOG,COG3404@NOG,COG3643@NOG,arCOG05394@arNOG,arCOG05395@arNOG	0KREV|4.05212592388e-109|365.876312256	E		FTCD; glutamate formiminotransferase / formiminotetrahydrofolate cyclodeaminase [EC:2.1.2.5 4.3.1.4]	K13990	42																				0.0554244	0.142521	0.0125778	0.0658097	0.0106467	0	0
SIMO Bin 19-2	949		Bin_19_2_c_000000000038	94	961	r		None	None														2																				0.0530524	0.0399973	0	0.115955	0	0	0
SIMO Bin 19-2	950		Bin_19_2_c_000000000038	1082	2237	f		D-inositol-3-phosphate glycosyltransferase	mshA_1		glycosyl transferase group 1		868131.MSWAN_0926	3e-40	128.9		0KRK1@eurNOG,0WSDP@metNOG,COG0438@NOG,arCOG01403@arNOG	0KRK1|4.89527078189e-64|217.878036499	M				23								GT4 glycosyltransferase	-	3.1e-26	88.2	0		Glycosyl transferases group 1	PF00534.20	4.3e-28	94.2	0		0.0297314	0.0614642	0	0	0	0	0
SIMO Bin 19-2	951		Bin_19_2_c_000000000038	2233	3475	f		Trehalose synthase	treT_2														8								GT4 glycosyltransferase	-	2.5e-18	62.5	0		Glycosyl transferases group 1	PF00534.20	7.3e-17	57.7	0		0.0438829	0.072041	0	0	0	0	0
SIMO Bin 19-2	952		Bin_19_2_c_000000000038	3504	4080	r		None	None														4																				0.0825896	0.273475	0	0	0	0	0
SIMO Bin 19-2	953		Bin_19_2_c_000000000038	4079	5207	r		None	None																																		0.0298845	0.0951281	0	0	0	0	0
SIMO Bin 19-2	954		Bin_19_2_c_000000000038	5206	7867	r		None	None														2								CBM44 carbohydrate binding module	-	0.00033	17.1	0.1								0.26011	0.0646059	0	0	0	0	0
SIMO Bin 19-2	955		Bin_19_2_c_000000000038	7983	10050	f		3-hydroxypropionyl-coenzyme A dehydratase	None		3-hydroxyacyl-CoA dehydrogenase	HBD1	543526.Htur_0918	1e-95	313.8	K15016	02TCS@arNOG,0KRK0@eurNOG,0RFSZ@halNOG,COG1024@NOG,COG1250@NOG,arCOG00249@arNOG	arCOG00249|1.98047231731e-142|460.47354126	I		enoyl-CoA hydratase / 3-hydroxyacyl-CoA dehydrogenase [EC:4.2.1.17 1.1.1.35]	K15016	147														NADP oxidoreductase coenzyme F420-dependent	PF03807.17	0.0014	15.4	1.2		1.78296	2.24991	0.0871301	0.0518042	0.0466883	0	0
SIMO Bin 19-2	956		Bin_19_2_c_000000000038	10363	10801	f		None	None														14																				0	0.122494	0	0	0	0	0
SIMO Bin 19-2	957		Bin_19_2_c_000000000038	10897	11551	f		Bifunctional ligase/repressor BirA	birA_1														6																				0	0	0	0	0	0	0
SIMO Bin 19-2	958		Bin_19_2_c_000000000038	11582	12254	f		None	None														1																				0.471159	0.193027	0.118026	0.258151	0	0	0
SIMO Bin 19-2	959		Bin_19_2_c_000000000038	12336	13428	f		HTH-type transcriptional regulator IscR	iscR														2																				0.0706829	0.018125	0	0.0029974	0	0	0
SIMO Bin 19-2	960		Bin_19_2_c_000000000038	13424	13787	r		None	None		Uncharacterized protein conserved in bacteria (DUF2237)		274854.MG2_0072	1.2e-55	176.4	K09966	0KWZX@eurNOG,COG3651@NOG,arCOG04618@arNOG	0KWZX|2.37364653174e-52|177.416732788	S		uncharacterized protein	K09966	82																				0	0.406457	0	0	0	0	0
SIMO Bin 19-2	961		Bin_19_2_c_000000000039	384	1314	r		Homoserine kinase	thrB_1												thrB2; homoserine kinase type II [EC:2.7.1.39]	K02204	30																				0	0	0	0	0	0	0
SIMO Bin 19-2	962		Bin_19_2_c_000000000039	1315	2578	r		[LysW]-aminoadipate semialdehyde/glutamate semialdehyde transaminase	lysJ_1		Aminotransferase		374847.Kcr_0830	1.4e-64	211.3	K00823,K07250,K15372	COG0160@NOG,arCOG00915@arNOG	arCOG00915|8.93784846352e-90|302.626525879	E		AGXT2L1; ethanolamine-phosphate phospho-lyase [EC:4.2.3.2]	K14286	79																				0	0	0	0	0	0	0
SIMO Bin 19-2	963		Bin_19_2_c_000000000039	2606	3833	r		Trehalose synthase	treT_3														9								GT4 glycosyltransferase	-	6.3e-23	77.4	0		Glycosyl transferases group 1	PF00534.20	5.5e-24	80.9	0		0.0397977	0	0	0	0	0	0
SIMO Bin 19-2	964		Bin_19_2_c_000000000039	3920	5207	f		Threonine synthase	thrC		Catalyzes the gamma-elimination of phosphate from L- phosphohomoserine and the beta-addition of water to produce L- threonine (By similarity)	THRC	351160.LRC376	9.4e-117	382.8	K01733	0KRPG@eurNOG,COG0498@NOG,arCOG01434@arNOG	0KRPG|2.08072981744e-135|452.353057861	E		thrC; threonine synthase [EC:4.2.3.1]	K01733	197																				0.0538537	0	0	0	0	0	0
SIMO Bin 19-2	965		Bin_19_2_c_000000000039	5249	5576	f		None	None														1																				0.470157	0.100545	0	0	0.185864	0	0
SIMO Bin 19-2	966		Bin_19_2_c_000000000040	13	505	f		Molybdenum cofactor guanylyltransferase	mobA												mocA; molybdenum cofactor cytidylyltransferase [EC:2.7.7.76]	K07141	11																				0	0	0	0	0	0	0
SIMO Bin 19-2	967		Bin_19_2_c_000000000040	482	1727	r		None	None		Protein of unknown function (DUF2899)		797209.ZOD2009_04232	5.9e-82	264		0M0IA@eurNOG,0RFE4@halNOG,0YVFY@NOG,arCOG10198@arNOG	0M0IA|1.13271718496e-90|305.332946777	S				149														Putative, 10TM heavy-metal exporter	PF11449.8	1.6e-90	300.2	14.1		0	0.0719988	0	0	0	0	0
SIMO Bin 19-2	968		Bin_19_2_c_000000000040	1847	2669	f		tRNA 5-methylaminomethyl-2-thiouridine biosynthesis bifunctional protein MnmC	mnmC		XdhC and CoxI family		274854.MG2_0563	2e-92	297.8	K07402	0KVJ9@eurNOG,COG1975@NOG,arCOG01929@arNOG	0KVJ9|1.34933472477e-70|237.26789856	O		xdhC; xanthine dehydrogenase accessory factor	K07402	41																				0.0946665	0.0931297	0	0	0	0	0
SIMO Bin 19-2	969		Bin_19_2_c_000000000040	2735	3383	f		Bacterioopsin transcriptional activator	bat_1		Bacterio-opsin activator HTH domain protein		274854.MG2_0582	1e-33	109.2	K06930	COG3413@NOG,arCOG02274@arNOG	arCOG02274|1.86564205433e-27|98.1441650391	K				5														Helix-turn-helix	PF01381.22	0.012	12	0		0.0636894	0.021204	0	0	0	0	0
SIMO Bin 19-2	970		Bin_19_2_c_000000000040	3437	4007	f		Glyceraldehyde dehydrogenase small chain	cutC_1		[2Fe-2S] binding domain	COXS	274854.MG2_0569	1.8e-75	241.3	K03518,K03519,K18022	0KV2P@eurNOG,COG2080@NOG,arCOG01925@arNOG	0KV2P|1.50134612448e-66|224.479507446	C		coxS; aerobic carbon-monoxide dehydrogenase small subunit [EC:1.2.5.3]	K03518	39														2Fe-2S iron-sulfur cluster binding domain	PF00111.27	1.1e-08	31.2	7.8		0.119938	0.0591162	0	0.148482	0	0	0
SIMO Bin 19-2	971		Bin_19_2_c_000000000040	4011	6795	f		Glyceraldehyde dehydrogenase large chain	cutA_2		Aldehyde oxidase and xanthine dehydrogenase, a/b hammerhead domain	CUTA-2	274854.MG2_0570	0	1499.6	K03520,K16877	0KTQ7@eurNOG,COG1529@NOG,arCOG01167@arNOG	0KTQ7|3.3074979881e-314|1045.00427246	C		hcrA; 4-hydroxybenzoyl-CoA reductase subunit alpha [EC:1.3.7.9]	K04108	165																				0.0844191	0	0	0.0265374	0	0	0
SIMO Bin 19-2	972		Bin_19_2_c_000000000040	6794	7784	f		Glyceraldehyde dehydrogenase medium chain	cutB_1		Dehydrogenase		274854.MG2_0571	6.6e-136	443.9	K03519	COG1319@NOG,arCOG01926@arNOG	arCOG01926|3.58358271034e-70|238.140930176	C		yagS; xanthine dehydrogenase YagS FAD-binding subunit [EC:1.17.1.4]	K11178	35																				0.00954678	0.0261057	0	0	0	0	0
SIMO Bin 19-2	973		Bin_19_2_c_000000000040	7780	8719	f		None	None														1																				0.0627404	0	0	0	0	0	0
SIMO Bin 19-2	974		Bin_19_2_c_000000000040	8912	10514	f		None	None														2														ABC-type uncharacterized transport system	PF09822.9	0.00012	17.8	0		0.336086	0.359413	0.127191	0.00262694	0.0879251	0	0
SIMO Bin 19-2	975		Bin_19_2_c_000000000040	10540	11548	f		Minichromosome maintenance protein MCM	MCM_2		ATPase associated with various cellular activities, AAA_3	MOXR2	274854.MG2_0574	1.1e-186	612.2	K03924	0KRB1@eurNOG,COG0714@NOG,arCOG00434@arNOG	0KRB1|3.10959670291e-128|428.468109131	S		moxR; MoxR-like ATPase [EC:3.6.3.-]	K03924	140														Sigma-54 interaction domain	PF00158.26	0.0011	15	0		1.6918	3.03423	0.049123	0.270444	0.175182	0	0
SIMO Bin 19-2	976		Bin_19_2_c_000000000040	11586	12903	f		None	None		conserved repeat domain protein		274854.MG2_0575	1.7e-230	755.5		0KUZQ@eurNOG,COG1721@NOG,arCOG02742@arNOG	0KUZQ|1.25441514196e-109|367.720428467	S				39																				0.695393	0.942196	0	0.107934	0	0	0
SIMO Bin 19-2	977		Bin_19_2_c_000000000040	12916	13855	f		None	None																																		0.139908	0.131347	0	0.124493	0	0	0
SIMO Bin 19-2	978		Bin_19_2_c_000000000040	13865	14969	r		Chorismate synthase	aroC_1		Chorismate synthase (EC 4.2.3.5)	AROC	274854.MG2_0578	4.6e-92	301.4	K01736	0KRMA@eurNOG,COG0082@NOG,arCOG04133@arNOG	arCOG04133|1.82195045774e-110|370.376159668	E		aroC; chorismate synthase [EC:4.2.3.5]	K01736	145																				0.0696293	0.0367449	0	0	0	0	0.0924977
SIMO Bin 19-2	979		Bin_19_2_c_000000000040	14959	15823	r		Shikimate kinase	aroK_1		Shikimate kinase	AROK	272844.PAB0301	8.3e-19	60.3	K00891	0KRG9@eurNOG,1CEQ3@thermNOG,COG1685@NOG,arCOG01025@arNOG	arCOG01025|3.1766541946e-32|112.904930115	E		E2.7.1.71; shikimate kinase [EC:2.7.1.71]	K00891	19																				0	0.0251798	0	0	0	0	0
SIMO Bin 19-2	980		Bin_19_2_c_000000000040	15819	16755	r		3-dehydroquinate synthase	aroB'_1		Catalyzes the oxidative deamination and cyclization of 2-amino-3,7-dideoxy-D-threo-hept-6-ulosonic acid (ADH) to yield 3- dehydroquinate (DHQ), which is fed into the canonical shikimic pathway of aromatic amino acid biosynthesis (By similarity)	AROB	274854.MG2_0580	4.6e-79	257.7	K11646	0KRCV@eurNOG,COG1465@NOG,arCOG04353@arNOG	arCOG04353|2.62638134914e-92|310.757415771	E		3-dehydroquinate synthase II [EC:1.4.1.24]	K11646	70																				0	0.0999619	0	0	0	0	0
SIMO Bin 19-2	981		Bin_19_2_c_000000000040	16759	17554	r		2-amino-3,7-dideoxy-D-threo-hept-6-ulosonate synthase	aroA'_1		aldolase (EC 4.1.2.13)	FBA	274854.MG2_0581	3.4e-72	235.6	K11645,K16306	0KRDD@eurNOG,COG1830@NOG,arCOG04044@arNOG	0KRDD|6.70475153068e-75|253.122177124	E		fructose-bisphosphate aldolase / 2-amino-3	K16306	57		Glutamine amidotransferase class-I	PF00117.25	0.0018	14.3	0														0.135132	0.0886797	0.0826782	0	0	0	0
SIMO Bin 19-2	982		Bin_19_2_c_000000000040	17655	18948	r		Glucans biosynthesis protein C	mdoC														37		Zinc carboxypeptidase	PF00246.21	0.0028	13.7	0								Acyltransferase family	PF01757.22	9.2e-28	93.5	50		0	0.0296027	0	0	0	0	0
SIMO Bin 19-2	983		Bin_19_2_c_000000000040	18960	19782	r		None	None		exodeoxyribonuclease III	GYY_05890	274854.MG2_0121	1e-106	347.2	K01142	0KRMU@eurNOG,COG0708@NOG,arCOG02207@arNOG	0KRMU|1.44817303988e-78|265.087036133	L		E3.1.11.2; exodeoxyribonuclease III [EC:3.1.11.2]	K01142	75														Endonuclease/Exonuclease/phosphatase family	PF03372.23	1.2e-21	73.5	2.1		0.139125	0.141685	0	0	0	0	0
SIMO Bin 19-2	984		Bin_19_2_c_000000000040	19753	22201	r		None	None		FtsX-like permease family		274854.MG2_0585	2e-215	704.2	K02004	02TDE@arNOG,0KWHG@eurNOG,COG0577@NOG	02TDE|4.77063916264e-183|611.420532227	V		ABC.CD.P; putative ABC transport system permease protein	K02004	30														FtsX-like permease family	PF02687.21	5.6e-12	42.3	15.5		0.0207198	0.0309374	0.0327572	0.0297977	0	0	0
SIMO Bin 19-2	985		Bin_19_2_c_000000000040	22210	22891	r		putative ABC transporter ATP-binding protein	None		abc transporter atp-binding protein		274854.MG2_0584	6.9e-109	351.9	K02003	0KT5T@eurNOG,COG1136@NOG,arCOG00922@arNOG	0KT5T|1.00759183664e-89|301.358459473	V		ABC.CD.A; putative ABC transport system ATP-binding protein	K02003	72														ABC transporter	PF00005.27	2.7e-34	114.9	0		0	0	0	0	0	0	0
SIMO Bin 19-2	986		Bin_19_2_c_000000000040	22926	25047	r		None	None														1														SNARE associated Golgi protein	PF09335.11	2.7e-05	20.9	0.8		0.242113	0.178535	0	0	0	0	0
SIMO Bin 19-2	987		Bin_19_2_c_000000000041	180	3183	f		Subtilisin-like serine protease	None		Inherit from arCOG: Peptidase S8 and S53 subtilisin kexin sedolisin		274854.MG2_0059	4.5e-279	915.6		0KVI7@eurNOG,COG1404@NOG,COG4935@NOG,arCOG00702@arNOG,arCOG07561@arNOG	0KVI7|4.40467323271e-236|787.649780273	K						Subtilase family	PF00082.19	1.2e-21	73.5	3.2								Subtilase family	PF00082.22	1.2e-21	73.5	3.2		0	0.106871	0	0.0386159	0	0	0
SIMO Bin 19-2	988		Bin_19_2_c_000000000041	3191	4544	r		aspartoacylase	None		succinylglutamate desuccinylase aspartoacylase		274854.MG2_0652	4.6e-149	487.1	K06987	0KSMA@eurNOG,COG3608@NOG,arCOG02890@arNOG	0KSMA|4.34615743035e-109|365.412475586	S		uncharacterized protein	K06987	48		Zinc carboxypeptidase	PF00246.21	1.4e-06	24.5	0														0	0	0	0	0	0	0
SIMO Bin 19-2	989		Bin_19_2_c_000000000041	4607	5132	f		None	None														34														Thioesterase superfamily	PF03061.22	1.2e-07	28.2	0		0.0960134	0.0610676	0	0	0	0	0
SIMO Bin 19-2	990		Bin_19_2_c_000000000041	5185	5557	f		None	None														19																				0.960376	3.64392	0.0388721	0.281563	0.161173	0	0
SIMO Bin 19-2	991		Bin_19_2_c_000000000042	15	4623	f		None	None		AAA ATPase containing von Willebrand factor type A (VWA)		436308.Nmar_1528	3.5e-64	204.2		11Z4M@NOG,1CBRP@thaNOG,arCOG07561@arNOG	1CBRP|2.32055321351e-26|89.5766830444	K				3																				0.166957	0.0996779	0	0.03785	0	0	0
SIMO Bin 19-2	992		Bin_19_2_c_000000000042	4731	5385	f		None	None														6														Helix-turn-helix	PF01381.22	0.0058	12.9	0		0.197505	0.037517	0	0	0	0	0
SIMO Bin 19-2	993		Bin_19_2_c_000000000042	5443	5872	f		None	None														1																				0.0367184	0.0686324	0	0	0	0	0
SIMO Bin 19-2	994		Bin_19_2_c_000000000042	5868	7047	r		None	None		Domain of unknown function (DUF373)	GYY_06370	274854.MG2_0146	1.2e-115	380	K08975	0KRDR@eurNOG,COG2237@NOG,arCOG04151@arNOG	arCOG04151|1.75416673114e-80|271.978027344	S		putative membrane protein	K08975	42														Etoposide-induced protein 2.4 (EI24)	PF07264.11	7.8	2.9	19.3		0.3912	0.0962853	0	0.0852697	0	0	0
SIMO Bin 19-2	995		Bin_19_2_c_000000000042	7088	8282	r		None	None		DNA primase is the polymerase that synthesizes small RNA primers for the Okazaki fragments on both template strands at replication forks during chromosomal DNA synthesis (By similarity)	PRIB	274854.MG2_0147	3.8e-97	317.4	K18882	0KRYG@eurNOG,COG2219@NOG,arCOG03013@arNOG	0KRYG|9.17099716787e-63|213.853897095	L		priL; DNA primase large subunit	K18882	46																				0.0910303	0.0272623	0	0	0	0	0
SIMO Bin 19-2	996		Bin_19_2_c_000000000042	8349	9108	f		6-hydroxymethyl-7,8-dihydropterin pyrophosphokinase	mptE_1												mptE; 2-amino-4-hydroxy-6-hydroxymethyldihydropteridine diphosphokinase [EC:2.7.6.3]	K07142	17																				0.186785	0.0476283	0	0	0	0	0
SIMO Bin 19-2	997		Bin_19_2_c_000000000042	9111	13080	r		DNA polymerase II large subunit	polC_2		Possesses two activities a DNA synthesis (polymerase) and an exonucleolytic activity that degrades single stranded DNA in the 3'- to 5'-direction. Has a template-primer preference which is characteristic of a replicative DNA polymerase (By similarity)	POLC	274854.MG2_0137	0	1571.4	K02322	0KRHY@eurNOG,COG1933@NOG,arCOG04447@arNOG	0KRHY|0.0|1377.94616699	L		polC; DNA polymerase II large subunit [EC:2.7.7.7]	K02322	126																				0.0678666	0.0501149	0	0	0	0	0
SIMO Bin 19-2	998		Bin_19_2_c_000000000042	13220	13805	f		Hypoxanthine/guanine phosphoribosyltransferase	hpt_4		Catalyzes the transfer of a ribosyl phosphate group from 5-phosphoribose 1-diphosphate to orotate, leading to the formation of orotidine monophosphate (OMP) (By similarity)	PYRE	274854.MG2_0136	1.6e-61	199.6	K00762	0KT8T@eurNOG,COG0461@NOG,arCOG00029@arNOG	0KT8T|5.62984843639e-45|154.294174194	F		pyrE; orotate phosphoribosyltransferase [EC:2.4.2.10]	K00762	45																				0.0920897	0.0637519	0	0	0	0	0
SIMO Bin 19-2	999		Bin_19_2_c_000000000043	270	1143	f		None	None																																		0.183685	0.0991187	0	0	0	0	0
SIMO Bin 19-2	1000		Bin_19_2_c_000000000043	1200	2547	f		None	None												BLMH; bleomycin hydrolase [EC:3.4.22.40]	K01372	194		Pept_C1-like;	PF03051.12	3.4e-164	543	0								Cys-protease;	PF00112.23	1.4e-07	28	0.4		0.13963	0.209841	0	0	0	0	0
SIMO Bin 19-2	1001		Bin_19_2_c_000000000043	2552	2882	r		30S ribosomal protein S10	None		Involved in the binding of tRNA to the ribosomes (By similarity)	RPS10	274854.MG2_1729	1.2e-51	165.9	K02946	0KTDT@eurNOG,COG0051@NOG,arCOG01758@arNOG	0KTDT|1.07772974062e-42|145.553955078	J		RP-S10; small subunit ribosomal protein S10	K02946	55																				0.621496	1.30314	0	0	0	0	0
SIMO Bin 19-2	1002		Bin_19_2_c_000000000043	2918	4202	r		Elongation factor 1-alpha	tuf_2		This protein promotes the GTP-dependent binding of aminoacyl-tRNA to the A-site of ribosomes during protein biosynthesis (By similarity)	TUF	274854.MG2_1730	2.5e-247	812.6	K03231	0KS2E@eurNOG,COG5256@NOG,arCOG01561@arNOG	0KS2E|8.38181275125e-201|668.072875977	J		EEF1A; elongation factor 1-alpha	K03231	242														50S ribosome-binding GTPase	PF01926.23	0.00015	18.1	0.1		2.43595	3.8938	0.202716	0.262931	0.11226	0	0
SIMO Bin 19-2	1003		Bin_19_2_c_000000000043	4311	5490	r		None	None														3								CBM44 carbohydrate binding module	-	1.3e-16	56.8	4.6		PKD domain	PF00801.20	1e-17	60	3.1		0.252249	0.0273317	0	0.0836832	0	0	0
SIMO Bin 19-2	1004		Bin_19_2_c_000000000043	5541	8157	r		DNA polymerase	pol_2		DNA polymerase II (EC 2.7.7.7)	POL	263820.PTO0128	4.3e-142	462.8	K02319,K02336	0KRH3@eurNOG,1CCBZ@theNOG,COG0417@NOG,arCOG00328@arNOG	1CCBZ|8.04128324625e-170|552.869262695	L		pol; DNA polymerase, archaea type [EC:2.7.7.7]	K02319	229																				0.193049	0.171703	0.029146	0.0602368	0	0	0
SIMO Bin 19-2	1005		Bin_19_2_c_000000000043	8290	9328	f		Putative branched-chain-amino-acid aminotransferase	ilvE_2		Branched-chain amino acid aminotransferase	ILVE	274854.MG2_1734	2.5e-154	505.6	K00826	0KRJ0@eurNOG,COG0115@NOG,arCOG02297@arNOG	0KRJ0|2.52963248398e-67|228.35597229	E		E2.6.1.42; branched-chain amino acid aminotransferase [EC:2.6.1.42]	K00826	93																				0.158736	0.131899	0	0	0	0	0
SIMO Bin 19-2	1006		Bin_19_2_c_000000000043	9324	10203	r		None	None														3														Type VI secretion system VasI, EvfG, VC_A0118	PF11319.8	0.006	12.5	0		0.111466	0.180694	0	0	0	0	0
SIMO Bin 19-2	1007		Bin_19_2_c_000000000043	10251	11643	r		None	None		photolyase-related protein	PHR4	274854.MG2_1590	2.6e-189	619.6	K06876	0KSQU@eurNOG,COG3046@NOG,arCOG02839@arNOG	0KSQU|2.00117222576e-152|509.847717285	S		deoxyribodipyrimidine photolyase-related protein	K06876	133																				0	0.105877	0	0	0.044842	0	0
SIMO Bin 19-2	1008		Bin_19_2_c_000000000044	533	1046	f		None	None														12																				0	0	0	0	0	0	0
SIMO Bin 19-2	1009		Bin_19_2_c_000000000044	1171	1990	f		None	None																																		0	0	0.113428	0.173564	0	0	0
SIMO Bin 19-2	1010		Bin_19_2_c_000000000044	2348	3905	f		None	None		Inherit from arCOG: Thrombospondin type 3 repeat-containing protein		634497.HAH_2110	6.2e-34	105.4		0M21H@eurNOG,0RJXK@halNOG,11GX7@NOG,arCOG00381@arNOG,arCOG07561@arNOG	0M21H|2.60635610837e-17|63.92786026	K				2		Presenilin	PF01080.14	2.8	2.8	20								Clostridial binary toxin B/anthrax toxin PA Ca-binding domain	PF03495.14	0.0016	14.9	1.9		13.092	33.3844	2.19322	7.75451	0.798899	0.258198	0.301782
SIMO Bin 19-2	1011		Bin_19_2_c_000000000044	4013	5027	r		Flap endonuclease 1	fen_1		Structure-specific nuclease with 5'-flap endonuclease and 5'-3' exonuclease activities involved in DNA replication and repair. During DNA replication, cleaves the 5'-overhanging flap structure that is generated by displacement synthesis when DNA polymerase encounters the 5'-end of a downstream Okazaki fragment. Binds the unpaired 3'-DNA end and kinks the DNA to facilitate 5' cleavage specificity.…	FEN	274854.MG2_0032	2.4e-103	338.1	K04799	0KRD9@eurNOG,COG0258@NOG,arCOG04050@arNOG	0KRD9|2.44682846062e-96|323.956848145	L		FEN1; flap endonuclease-1 [EC:3.-.-.-]	K04799	108																				0.174299	0.1447	0	0.0774714	0	0	0
SIMO Bin 19-2	1012		Bin_19_2_c_000000000044	5110	6265	f		tRNA (guanine(10)-N2)-dimethyltransferase	None		RNA methylase	TRMG10	274854.MG2_0034	1.4e-27	89	K07446	0KS0G@eurNOG,COG1041@NOG,arCOG00047@arNOG	0KS0G|1.00295570721e-52|181.039276123	L		trm-G10; tRNA (guanine10-N2)-dimethyltransferase [EC:2.1.1.213]	K07446	31																				0.0853755	0	0	0	0	0	0
SIMO Bin 19-2	1013		Bin_19_2_c_000000000044	6449	7238	f		None	None		PKD domain containing protein		323259.Mhun_0970	1.4e-38	124.6		COG3291@NOG,arCOG02508@arNOG,arCOG02510@arNOG,arCOG02516@arNOG	arCOG02508|9.41998713241e-07|28.8622379303	G				1								CBM44 carbohydrate binding module	-	2.8e-05	20.5	0.3		PKD domain	PF00801.20	1.2e-05	21.4	1.2		0.0810569	0.0447807	0	0	0	0	0
SIMO Bin 19-2	1014		Bin_19_2_c_000000000044	7241	7994	r		None	None												uncharacterized protein	K07090	72														Sulfite exporter TauE/SafE	PF01925.19	5e-37	124	28.6		0.123424	0.034974	0	0	0	0	0
SIMO Bin 19-2	1015		Bin_19_2_c_000000000044	8030	8324	r		None	None														2		Sporulation factor SpoIIGA	PF03419.10	0.00056	15.5	0.5														0	0	0	0	0	0	0
SIMO Bin 19-2	1016		Bin_19_2_c_000000000044	8280	9366	r		2,5-diamino-6-ribosylamino-4(3H)-pyrimidinone 5'-phosphate reductase	arfC_1		ec 1.1.1.193	RIBD	274854.MG2_0036	2.2e-108	354.5	K11752,K14654	0KSIH@eurNOG,COG0117@NOG,COG1985@NOG,arCOG01484@arNOG	0KSIH|2.7491361754e-98|330.564910889	H		ribD; diaminohydroxyphosphoribosylaminopyrimidine deaminase / 5-amino-6-(5-phosphoribosylamino)uracil reductase [EC:3.5.4.26 1.1.1.193]	K11752	85																				0.257025	0.0596458	0.0673835	0	0	0	0
SIMO Bin 19-2	1017		Bin_19_2_c_000000000044	9450	10482	f		lipid kinase YegS	yegS_2														18																				0.151416	0.0310664	0	0	0	0	0
SIMO Bin 19-2	1018		Bin_19_2_c_000000000044	10626	10989	r		None	None														5														Prokaryotic Cytochrome C oxidase subunit IV	PF03626.14	2e-11	40.4	10.5		0.20569	0.255049	0	0	0	0	0
SIMO Bin 19-2	1019		Bin_19_2_c_000000000044	11000	12071	r		None	None		cytochrome C oxidase subunit		274854.MG2_0041	1.2e-54	176.9	K02276,K02827,K02828,K12132,K15408	COG1845@NOG,arCOG04650@arNOG	arCOG04650|4.38980626909e-55|186.974578857	C																		Cytochrome c oxidase subunit III	PF00510.18	1.2e-14	51	22.7		0.121193	0.167698	0	0	0	0	0
SIMO Bin 19-2	1020		Bin_19_2_c_000000000044	12067	14386	r		Cytochrome c oxidase polypeptide 1	coxA2_1		cytochrome c oxidase, subunit I	COXA1	274854.MG2_0042	8.8e-240	789.4	K02274,K15408	0KS8F@eurNOG,COG0843@NOG,arCOG01237@arNOG	0KS8F|7.83738086541e-208|693.664550781	C		coxA; cytochrome c oxidase subunit I [EC:1.9.3.1]	K02274	138														Cytochrome C and Quinol oxidase polypeptide I	PF00115.20	3.6e-134	444.1	68		0.118057	0.0427451	0.0400592	0.0300438	0.0331148	0	0
SIMO Bin 19-2	1021		Bin_19_2_c_000000000044	14400	15135	r		Nitrous-oxide reductase	nosZ												coxB; cytochrome c oxidase subunit II [EC:1.9.3.1]	K02275	18														Cytochrome C oxidase subunit II, periplasmic domain	PF00116.20	3e-10	36.3	0.1		0.243034	0.220992	0.0250397	0	0	0	0
SIMO Bin 19-2	1022		Bin_19_2_c_000000000044	15313	15823	f		None	None														6																				0	0	0	0	0	0	0
SIMO Bin 19-2	1023		Bin_19_2_c_000000000044	15825	16272	r		putative HTH-type transcriptional regulator	None		AsnC family transcriptional regulator	ASNC1	274854.MG2_0046	8.7e-55	176.4	K03718	0KTPD@eurNOG,COG1522@NOG,arCOG01580@arNOG	0KTPD|2.45668275432e-50|171.214996338	K				43																				0.131092	0.0669665	0	0.174694	0	0	0
SIMO Bin 19-2	1024		Bin_19_2_c_000000000044	16354	18001	r		tRNA (cytosine(49)-C(5))-methyltransferase	None		NOL1 NOP2 sun family	CNA	274854.MG2_0048	4.6e-95	310.1	K03500	0KSY1@eurNOG,COG0144@NOG,arCOG00973@arNOG	0KSY1|1.31455400216e-99|334.436340332	J																		FtsJ-like methyltransferase	PF01728.19	0.00089	15.6	0		0.138681	0.0349593	0	0	0	0	0
SIMO Bin 19-2	1025		Bin_19_2_c_000000000044	18153	18510	f		None	None														1																				0.302689	0	0	0	0	0	0
SIMO Bin 19-2	1026		Bin_19_2_c_000000000044	18599	18797	f		None	None														14														Sec61beta family	PF03911.16	5.8e-06	22.5	0		0.109788	0	0	0	0	0	0
SIMO Bin 19-2	1027		Bin_19_2_c_000000000044	18797	19655	r		None	None														1																				0.161561	0.0423233	0	0	0	0	0
SIMO Bin 19-2	1028		Bin_19_2_c_000000000044	19935	21063	r		Tyrosine recombinase XerA	xerA_1		Site-specific tyrosine recombinase, which acts by catalyzing the cutting and rejoining of the recombining DNA molecules (By similarity)	GYY_02355	274854.MG2_0055	2.9e-108	353.7	K03733,K04763	0KSF1@eurNOG,COG0582@NOG,arCOG01241@arNOG	0KSF1|2.53403676699e-69|235.297012329	L																		Phage integrase family	PF00589.22	5.5e-39	129.9	0		0.247175	0.11311	0	0	0	0	0
SIMO Bin 19-2	1029		Bin_19_2_c_000000000044	21239	22172	r		Coenzyme gamma-F420-2:alpha-L-glutamate ligase	cofF		ribosomal protein S6 modification protein	RIMK	274854.MG2_0056	1.8e-98	318.8	K05844	0KSD0@eurNOG,COG0189@NOG,arCOG01589@arNOG	0KSD0|1.625732935e-101|340.318878174	H		rimK; ribosomal protein S6--L-glutamate ligase [EC:6.3.2.-]	K05844	86																				0.292082	0.0406743	0	0	0	0	0
SIMO Bin 19-2	1030		Bin_19_2_c_000000000044	22385	24653	f		None	None														1														SAP domain	PF02037.27	9.4e-12	40.7	2.2		0.100986	0.0250987	0	0.0344305	0	0	0
SIMO Bin 19-2	1031		Bin_19_2_c_000000000044	24745	25693	f		Iron-sulfur cluster carrier protein	None		Cobyrinic acid ac-diamide synthase		604354.TSIB_0947	2.5e-64	208.9	K03496	0KS76@eurNOG,COG1192@NOG,arCOG00586@arNOG	0KS76|2.26791899058e-70|237.809326172	D		parA; chromosome partitioning protein	K03496	60														ATPase MipZ	PF09140.11	8.2e-11	37.9	0.9		0.0518427	0	0	0	0	0	0
SIMO Bin 19-2	1032		Bin_19_2_c_000000000044	25695	26586	f		putative transporter in sor 3'region	None														47														EamA-like transporter family	PF00892.20	1.5e-16	57.1	34.7		0	0	0	0	0	0	0
SIMO Bin 19-2	1033		Bin_19_2_c_000000000044	26618	26750	r		None	None														1																				0.229123	0	0	0	0	0	0
SIMO Bin 19-2	1034		Bin_19_2_c_000000000044	26960	27419	f		VCP-like ATPase	vat_2																												ATPase family associated with various cellular activities (AAA)	PF00004.29	6.3e-09	32.6	0		0	0	0	0	0	0	0
SIMO Bin 19-2	1035		Bin_19_2_c_000000000045	170	1064	r		Exosome complex component Rrp41	None		3' exoribonuclease family, domain 2		274854.MG2_0517	4.2e-129	416.7	K00989	0KWG7@eurNOG,COG0689@NOG,arCOG01575@arNOG	0KWG7|9.75940175352e-124|413.059692383	J		rph; ribonuclease PH [EC:2.7.7.56]	K00989	82																				0.305529	0.169429	0	0	0	0	0
SIMO Bin 19-2	1036		Bin_19_2_c_000000000045	1050	1596	r		Molybdopterin adenylyltransferase	moaB_1		molybdenum cofactor biosynthesis protein	MOAB	274854.MG2_0515	5.2e-75	241.7	K03638	0KT4Q@eurNOG,COG0521@NOG,arCOG00214@arNOG	0KT4Q|8.41266237925e-49|166.493621826	H		mogA; molybdopterin adenylyltransferase [EC:2.7.7.75]	K03831	97																				0	0.0452375	0	0	0	0	0
SIMO Bin 19-2	1037		Bin_19_2_c_000000000045	1834	3526	f		Replication factor A	rpa_1		replication factor A	RPA1	274854.MG2_0661	6.8e-175	573.7	K07466	0KRY0@eurNOG,COG1599@NOG,arCOG01510@arNOG	0KRY0|3.70387378334e-120|399.681549072	L		RFA1; replication factor A1	K07466	36																				0.361407	0.517018	0	0	0.0944127	0	0
SIMO Bin 19-2	1038		Bin_19_2_c_000000000045	3525	4464	f		Chemotaxis protein CheA	cheA		Inherit from arCOG: Nucleic acid binding OB-fold tRNA helicase-type	RPAP1	274854.MG2_0662	2.7e-75	244.2	K09746	0KSXJ@eurNOG,COG3390@NOG,arCOG02258@arNOG	0KSXJ|3.49840072082e-58|192.189651489	S		uncharacterized protein	K09746	12																				0.0479779	0.132566	0	0.0926226	0	0	0.126521
SIMO Bin 19-2	1039		Bin_19_2_c_000000000045	4466	5447	r		None	None														2														LETM1-like protein	PF07766.13	0.0038	12.8	2.1		0.110795	0.140063	0	0	0	0	0
SIMO Bin 19-2	1040		Bin_19_2_c_000000000046	113	392	f		50S ribosomal protein L11	None		This protein binds directly to 23S ribosomal RNA (By similarity)	RPL11P	274854.MG2_0382	1.2e-20	66.6	K02867	COG0080@NOG,arCOG04372@arNOG	arCOG04372|8.33513061275e-19|69.3331832886	J																								0.267618	0.619705	0	0.0821224	0.00147189	0	0
SIMO Bin 19-2	1041		Bin_19_2_c_000000000046	445	1090	f		50S ribosomal protein L1	rpl1_1		Binds directly to 23S rRNA. Probably involved in E site tRNA release (By similarity)	RPL1	274854.MG2_0383	3.6e-92	299.7	K02863	0KSXZ@eurNOG,COG0081@NOG,arCOG04289@arNOG	0KSXZ|1.41049534126e-79|267.848419189	J		RP-L1; large subunit ribosomal protein L1	K02863	93														Ribosomal protein L1p/L10e family	PF00687.21	2.3e-35	118.4	0		0.239336	0.197303	0	0.061621	0.0993221	0	0
SIMO Bin 19-2	1042		Bin_19_2_c_000000000046	1086	2112	f		50S ribosomal protein L10	None		Ribosomal protein P0 is the functional equivalent of E.coli protein L10 (By similarity)	RPLP0	274854.MG2_0384	1.1e-117	385.1	K02864	0KRIC@eurNOG,COG0244@NOG,arCOG04288@arNOG	0KRIC|1.12407361123e-108|364.576080322	J		RP-L10; large subunit ribosomal protein L10	K02864	84																				1.94369	1.1101	0.174253	0.0159511	0.196924	0	0
SIMO Bin 19-2	1043		Bin_19_2_c_000000000046	2133	2448	f		50S ribosomal protein L12	None		Forms part of the ribosomal stalk, playing a central role in the interaction of the ribosome with GTP-bound translation factors (By similarity)	RPL12	368407.Memar_0415	4.9e-31	97.4	K02869	0KUDB@eurNOG,0WMYH@methaNOG,COG2058@NOG,arCOG04287@arNOG	0WMYH|2.55967716548e-36|125.547599792	J		RP-L12; large subunit ribosomal protein L12	K02869	21																				23.7843	12.1559	0.715022	1.47998	0.735275	0	0
SIMO Bin 19-2	1044		Bin_19_2_c_000000000046	2583	3870	r		Fe(2+) transporter FeoB	None		Translation-associated GTPase	GYY_06435	274854.MG2_0309	3.4e-149	489.8	K06942	0KRE8@eurNOG,COG0012@NOG,arCOG00357@arNOG	0KRE8|5.05030137433e-141|471.465148926	J		ychF; ribosome-binding ATPase	K06942	150														50S ribosome-binding GTPase	PF01926.23	2.3e-20	69.1	0		0.264372	0.185816	0	0	0	0	0
SIMO Bin 19-2	1045		Bin_19_2_c_000000000046	3936	5589	r		None	None																																		0.295604	0.311711	0.0453305	0.177646	0.0879451	0	0.0981165
SIMO Bin 19-2	1046		Bin_19_2_c_000000000046	5599	5881	r		None	None														1																				2.0355	1.57657	0	0.137625	0.246104	0	0
SIMO Bin 19-2	1047		Bin_19_2_c_000000000046	5947	7081	r		None	None		radical sam domain protein	GYY_05900	274854.MG2_0306	2.2e-157	516.2	K06936,K07557	0KRYY@eurNOG,COG1244@NOG,arCOG01360@arNOG	0KRYY|1.22435421473e-108|364.120910645	S		uncharacterized protein	K06936	76																				0.0577858	0.0758729	0	0	0	0	0
SIMO Bin 19-2	1048		Bin_19_2_c_000000000046	7168	7888	f		2,3,4,5-tetrahydropyridine-2,6-dicarboxylate N-acetyltransferase	dapH_1														9								GT39 glycosyltransferase	-	0.015	11.1	5.1								0.381553	0.084286	0	0	0	0	0
SIMO Bin 19-2	1049		Bin_19_2_c_000000000046	7894	8518	r		Chromosome partition protein Smc	smc_6																																		0.253954	0.139982	0	0	0	0	0
SIMO Bin 19-2	1050		Bin_19_2_c_000000000046	8627	10040	r		putative metallohydrolase	None		peptidase (M20		456442.Mboo_0261	1.5e-30	96.8	K01439	0KTAF@eurNOG,0WP4G@methaNOG,COG0624@NOG,arCOG01110@arNOG	arCOG01110|1.71845720034e-34|120.597061157	E				168		Peptidase family M20/M25/M40	PF01546.25	4.5e-21	71.7	0														0.0374574	0.0354237	0	0	0	0	0
SIMO Bin 19-2	1051		Bin_19_2_c_000000000046	10111	15154	r		ATP-dependent helicase/nuclease subunit A	addA_1		UvrD REP helicase		274854.MG2_0300	2e-228	749.5	K16898	0KRZW@eurNOG,COG1074@NOG,arCOG00802@arNOG	0KRZW|1.06697358362e-169|567.291381836	L																								0.0191788	0.0347064	0	0	0	0	0
SIMO Bin 19-2	1052		Bin_19_2_c_000000000046	15150	18771	r		ATP-dependent helicase/deoxyribonuclease subunit B	addB_1														1																				0.0336708	0.0335189	0	0.0216945	0	0	0
SIMO Bin 19-2	1053		Bin_19_2_c_000000000046	18828	19758	r		None	None														3																				0.155828	0.113622	0	0	0	0	0
SIMO Bin 19-2	1054		Bin_19_2_c_000000000046	19797	20844	r		Serine hydroxymethyltransferase	glyA_3		Threonine aldolase		274854.MG2_0295	1.6e-138	450.5	K01620	02TVV@arNOG,COG2008@NOG	02TVV|3.58206868416e-120|402.746368408	E		ltaE; threonine aldolase [EC:4.1.2.48]	K01620	118																				0.0439316	0	0	0	0	0	0
SIMO Bin 19-2	1055		Bin_19_2_c_000000000047	22	844	f		None	None														1																				0.0134143	0.0439779	0	0.0847587	0	0	0
SIMO Bin 19-2	1056		Bin_19_2_c_000000000047	840	2019	f		None	None														21																				0.273893	0	0	0	0	0	0
SIMO Bin 19-2	1057		Bin_19_2_c_000000000048	715	1858	r		Coenzyme PQQ synthesis protein E	pqqE_1		radical sam domain protein	GYY_06785	274854.MG2_1315	1.8e-135	443.8	K07129	0KRG5@eurNOG,COG2108@NOG,arCOG00932@arNOG	0KRG5|6.9487930933e-101|339.011169434	S		uncharacterized protein	K07129	85																				0	0.0618232	0	0.101455	0	0	0
SIMO Bin 19-2	1058		Bin_19_2_c_000000000048	1854	2436	r		Pyridoxal 5'-phosphate synthase subunit PdxT	pdxT_1		Involved in the hydrolysis of glutamine to glutamate and ammonia. Channels an ammonia molecule to PdxS (By similarity)	PDXT	274854.MG2_1316	2.6e-45	146.7	K08681	0KTFS@eurNOG,COG0311@NOG,arCOG00034@arNOG	0KTFS|1.76599838527e-51|175.738174438	H		pdxT; 5'-phosphate synthase pdxT subunit [EC:4.3.3.6]	K08681	45		SNO glutamine amidotransferase family	PF01174.16	2e-37	125.1	0														0.476355	0	0	0	0	0	0
SIMO Bin 19-2	1059		Bin_19_2_c_000000000048	2508	3645	f		Phosphoserine aminotransferase	serC_1												serC; phosphoserine aminotransferase [EC:2.6.1.52]	K00831	184																				0	0.016976	0	0	0	0	0
SIMO Bin 19-2	1060		Bin_19_2_c_000000000048	3654	4368	f		Deoxyribose-phosphate aldolase	deoC_1		Catalyzes a reversible aldol reaction between acetaldehyde and D-glyceraldehyde 3-phosphate to generate 2-deoxy- D-ribose 5-phosphate (By similarity)	DEOC	634498.mru_1685	7.6e-23	73.5	K01619	0KSZB@eurNOG,0WS4V@metNOG,COG0274@NOG,arCOG04320@arNOG	arCOG04320|7.8218319451e-37|128.008911133	F		deoC; deoxyribose-phosphate aldolase [EC:4.1.2.4]	K01619	34																				0	0.0524628	0	0	0	0	0
SIMO Bin 19-2	1061		Bin_19_2_c_000000000048	4407	5853	f		Thiol-disulfide oxidoreductase ResA	resA_4														3														Cytochrome C biogenesis protein transmembrane region	PF02683.15	5.5e-09	32.5	11.5		0.0836631	0.032579	0	0	0	0	0
SIMO Bin 19-2	1062		Bin_19_2_c_000000000048	5849	6527	r		None	None												phoU; phosphate transport system protein	K02039	15																				0	0.0349826	0	0	0	0	0
SIMO Bin 19-2	1063		Bin_19_2_c_000000000048	6535	7300	r		putative ABC transporter ATP-binding protein	None		phosphate ABC transporter ATP-binding protein	PSTB	323259.Mhun_2983	1.3e-99	325.4	K02036	0KRHT@eurNOG,0WK2B@methaNOG,COG1117@NOG,arCOG00231@arNOG	arCOG00231|3.74414105788e-117|391.683959961	P		pstB; phosphate transport system ATP-binding protein [EC:7.3.2.1]	K02036	129														ABC transporter	PF00005.27	4e-32	107.8	0		0	0	0	0	0	0	0
SIMO Bin 19-2	1064		Bin_19_2_c_000000000048	7299	9168	r		None	None		phosphate abc transporter	PSTA	323259.Mhun_2982	9e-113	368	K02037,K02038	02TCH@arNOG,0M228@eurNOG,0WPMS@methaNOG,COG0573@NOG,COG0581@NOG	02TCH|6.19278574562e-157|524.91229248	P		pstC; phosphate transport system permease protein	K02037	121														Binding-protein-dependent transport system inner membrane component	PF00528.22	4.4e-45	149.9	34.5		0.0264644	0.0294941	0	0	0	0	0
SIMO Bin 19-2	1065		Bin_19_2_c_000000000048	9186	10170	r		None	None		phosphate binding protein	PSTS	1033806.HLRTI_07816	1.2e-63	207.6	K02040	0KRJC@eurNOG,0RFU9@halNOG,COG0226@NOG,arCOG00213@arNOG	0KRJC|3.80463175363e-60|203.779220581	P		pstS; phosphate transport system substrate-binding protein	K02040	56														Bacterial extracellular solute-binding protein	PF01547.25	0.0047	13.1	2		0	0.0563532	0	0	0	0	0
SIMO Bin 19-2	1066		Bin_19_2_c_000000000048	10314	11403	r		None	None		phosphate uptake regulator PhoU	PRP1	274854.MG2_0473	3.6e-83	271.4	K02039	0KR94@eurNOG,COG0704@NOG,arCOG00318@arNOG	0KR94|2.14590032275e-74|251.60206604	P				51																				0.0399229	0.0512201	0	0	0	0	0
SIMO Bin 19-2	1067		Bin_19_2_c_000000000048	11488	13609	f		None	None		Phosphate	PITA	274854.MG2_0472	0	1039.1	K03306,K07220	0KSF6@eurNOG,COG0306@NOG,arCOG02267@arNOG,arCOG02640@arNOG	0KSF6|1.0196812511e-173|579.098815918	P		TC.PIT; inorganic phosphate transporter, PiT family	K03306	47								GT2 glycosyltransferase	PF13704.5	0.0086	12.9	0.1		Phosphate transporter family	PF01384.20	2.4e-109	361.7	26		1.04599	0.676584	0	0.0835542	0.160507	0	0
SIMO Bin 19-2	1068		Bin_19_2_c_000000000048	13618	14407	r		None	None														9														PAP2 superfamily	PF01569.21	4.8e-09	32.3	6.5		0.160517	0.0478905	0	0	0	0	0
SIMO Bin 19-2	1069		Bin_19_2_c_000000000048	14623	16084	r		None	None		symporter	PUTP	272569.rrnAC1769	3.6e-54	172		0KYXM@eurNOG,0RGEQ@halNOG,0YD2X@NOG,arCOG01319@arNOG	0KYXM|1.05079861636e-65|223.517807007	E				53														Sodium:solute symporter family	PF00474.17	6.3e-19	64.3	19.1		0.0806478	0.0601227	0	0	0	0	0
SIMO Bin 19-2	1070		Bin_19_2_c_000000000048	16202	17822	r		2,5-dioxopentanoate dehydrogenase	aldhT_2		Dehydrogenase		274854.MG2_0721	1.3e-243	797.3	K00294	0KVNZ@eurNOG,COG1012@NOG,arCOG01252@arNOG	0KVNZ|3.29756952933e-168|561.37689209	E		E1.2.1.88; 1-pyrroline-5-carboxylate dehydrogenase [EC:1.2.1.88]	K00294	322																				0.075455	0.0971347	0	0	0	0	0
SIMO Bin 19-2	1071		Bin_19_2_c_000000000048	17886	18177	r		None	None														6																				0.146154	0.288362	0	0	0	0	0
SIMO Bin 19-2	1072		Bin_19_2_c_000000000048	18201	19533	r		Adenylosuccinate synthetase	purA		Plays an important role in the de novo pathway of purine nucleotide biosynthesis	PURA	274854.MG2_1392	3.8e-175	575.5	K01939	0KREU@eurNOG,COG0104@NOG,arCOG04387@arNOG	0KREU|1.12177391953e-129|434.275085449	F		purA; adenylosuccinate synthase [EC:6.3.4.4]	K01939	183																				0.0898774	0.0248063	0	0	0	0	0
SIMO Bin 19-2	1073		Bin_19_2_c_000000000048	19891	20485	f		Arginine exporter protein ArgO	argO_2												lysE; L-lysine exporter family protein LysE/ArgO	K06895	94														LysE type translocator	PF01810.18	1.7e-34	115.2	7.8		0.687899	0.178444	0	0	0.0428634	0	0
SIMO Bin 19-2	1074		Bin_19_2_c_000000000048	20481	20757	r		None	None												uncharacterized protein	K09721	22																				0.0684878	0	0	0	0.178547	0	0
SIMO Bin 19-2	1075		Bin_19_2_c_000000000048	20828	21665	r		None	None		asparaginase	ANSA	439481.Aboo_0974	1e-39	128.9	K01424,K13051	0KS6F@eurNOG,COG1446@NOG,arCOG04779@arNOG	arCOG04779|5.44965098887e-53|177.899932861	E		iaaA; beta-aspartyl-peptidase (threonine type) [EC:3.4.19.5]	K13051	52		Asparaginase	PF01112.15	1.9e-47	158	6.3														0.204007	0.129374	0	0.0837984	0	0	0
SIMO Bin 19-2	1076		Bin_19_2_c_000000000048	21738	23769	r		Archaeal Lon protease	None		ATP-dependent protease Lon	LON	274854.MG2_1382	1.9e-304	1003.1	K04076	0KRM3@eurNOG,COG1067@NOG,arCOG02160@arNOG	0KRM3|2.09237512231e-260|866.633239746	O		lonB; ATP-dependent Lon protease [EC:3.4.21.53]	K04076	306		Lon protease (S16) C-terminal proteolytic domain	PF05362.10	7.9e-37	123	1.1								Sigma-54 interaction domain	PF00158.26	8.3e-13	44.6	0		0.273007	0.367498	0.0418561	0	0	0	0
SIMO Bin 19-2	1077		Bin_19_2_c_000000000048	23839	27004	r		None	None														1																				0.248551	0.230606	0	0.0310253	0	0	0
SIMO Bin 19-2	1078		Bin_19_2_c_000000000048	27147	27975	f		tRNA (adenine(57)-N(1)/adenine(58)-N(1))-methyltransferase TrmI	trmI_1		methyltransferase	TRMI	274854.MG2_1380	2.9e-73	239.5	K07442	0KRJ8@eurNOG,COG2519@NOG,arCOG00978@arNOG	arCOG00978|5.77165342497e-51|174.457733154	J		TRM61; tRNA (adenine57-N1/adenine58-N1)-methyltransferase catalytic subunit [EC:2.1.1.219 2.1.1.220]	K07442	30																				0.0574537	0.227186	0	0	0	0	0
SIMO Bin 19-2	1079		Bin_19_2_c_000000000048	27981	29064	r		None	None		aldo keto reductase		797209.ZOD2009_22117	1.2e-50	165.5		0KZ6H@eurNOG,0RGRI@halNOG,COG0667@NOG,arCOG01617@arNOG	arCOG01617|1.15443427856e-74|252.48979187	C				110														Aldo/keto reductase family	PF00248.21	1.4e-62	207.8	0		0.14225	0.0882061	0.0728301	0	0	0	0
SIMO Bin 19-2	1080		Bin_19_2_c_000000000048	29156	30566	f		Aspartate--tRNA(Asp/Asn) ligase	aspS_1		aspartyl-tRNA synthetase (EC 6.1.1.12	ASPS	274854.MG2_1377	1e-219	722.3	K01876	0KRHA@eurNOG,COG0017@NOG,arCOG00406@arNOG	0KRHA|4.98428832667e-167|557.401733398	J		aspC; nondiscriminating aspartyl-tRNA synthetase [EC:6.1.1.23]	K09759	165																				0.0929491	0.0845712	0	0	0	0	0
SIMO Bin 19-2	1081		Bin_19_2_c_000000000049	80	1379	f		Signal recognition particle receptor FtsY	ftsY_2		Involved in targeting and insertion of nascent membrane proteins into the cytoplasmic membrane. Acts as a receptor for the complex formed by the signal recognition particle (SRP) and the ribosome-nascent chain (RNC) (By similarity)	FTSY	274854.MG2_0173	1e-120	395.5	K03110	0KRAW@eurNOG,COG0552@NOG,arCOG01227@arNOG	0KRAW|9.50112824182e-121|403.587646484	U		ftsY; fused signal recognition particle receptor	K03110	76														SRP54-type protein, GTPase domain	PF00448.22	3.2e-73	241.8	0.6		0.0443826	0.0162441	0	0	0	0	0
SIMO Bin 19-2	1082		Bin_19_2_c_000000000049	1489	2125	f		Chemotaxis response regulator protein-glutamate methylesterase	cheB_2																												Response regulator receiver domain	PF00072.24	7e-11	38.6	0		0.264023	0.0380644	0	0	0	0	0
SIMO Bin 19-2	1083		Bin_19_2_c_000000000049	2130	2361	r		None	None																																		0.199119	0	0	0	0	0	0
SIMO Bin 19-2	1084		Bin_19_2_c_000000000049	2360	3164	r		Orotidine 5'-phosphate decarboxylase	pyrF_1		Catalyzes the decarboxylation of orotidine 5'- monophosphate (OMP) to uridine 5'-monophosphate (UMP) (By similarity)	PYRF	274854.MG2_0169	5.6e-114	372.6	K01591	COG0284@NOG,arCOG00081@arNOG	arCOG00081|2.51462913074e-40|139.364501953	F		UMPS; uridine monophosphate synthetase [EC:2.4.2.10 4.1.1.23]	K13421	20																				0.063479	0.209554	0	0	0	0	0
SIMO Bin 19-2	1085		Bin_19_2_c_000000000049	3286	6334	f		Phosphoribosylformylglycinamidine synthase subunit PurL	purL_1		Phosphoribosylformylglycinamidine synthase II	PURL	274854.MG2_0185	0	1479.6	K01952	0KRED@eurNOG,COG0046@NOG,arCOG00641@arNOG	arCOG00641|5.65913504475e-272|905.703613281	F		purL; phosphoribosylformylglycinamidine synthase [EC:6.3.5.3]	K01952	366																				0.0765904	0.0129872	0	0.011199	0	0	0
SIMO Bin 19-2	1086		Bin_19_2_c_000000000049	6330	7152	f		Phosphoribosylformylglycinamidine synthase subunit PurQ	purQ		Phosphoribosylformylglycinamidine synthase I	PURQ	274854.MG2_0184	5.1e-111	362.5	K01952	0KS4G@eurNOG,COG0047@NOG,arCOG00102@arNOG	0KS4G|8.91900496105e-70|235.666427612	F		purL; phosphoribosylformylglycinamidine synthase [EC:6.3.5.3]	K01952	102		CobB/CobQ-like glutamine amidotransferase domain	PF13507.3	2.6e-79	262.2	0														0	0.0344262	0	0.205924	0	0	0
SIMO Bin 19-2	1087		Bin_19_2_c_000000000049	7159	8680	r		None	None		Uncharacterized ACR, YdiU/UPF0061 family		274854.MG2_1034	4e-237	774.9		0KW83@eurNOG,COG0397@NOG,arCOG06436@arNOG	arCOG06436|2.88695189667e-216|720.288330078	S				281																				0.0716668	0.0263482	0	0	0	0	0
SIMO Bin 19-2	1088		Bin_19_2_c_000000000049	8773	8932	f		None	None														9																				20.8999	6.85673	0.10197	0.735212	0	0	0
SIMO Bin 19-2	1089		Bin_19_2_c_000000000049	8986	9883	f		None	None		RluA family pseudouridine synthase		274854.MG2_0187	4e-66	212.3	K06180	0KXTN@eurNOG,COG0564@NOG,arCOG06660@arNOG	0KXTN|1.51842912809e-45|156.772247314	J		rluD; 23S rRNA pseudouridine1911/1915/1917 synthase [EC:5.4.99.23]	K06180	58																				3.64179	2.38833	0.100145	0.172025	0.259122	0	0
SIMO Bin 19-2	1090		Bin_19_2_c_000000000049	9942	12132	f		None	None		membrane		274854.MG2_0726	8.7e-141	462	K06994	0KVGH@eurNOG,COG2409@NOG,arCOG02175@arNOG	arCOG02175|4.11201993046e-124|410.248748779	S		putative drug exporter of the RND superfamily	K06994	82														MMPL family	PF03176.15	1.5e-84	280	6.2		0.0765312	0.132577	0	0	0.0273772	0	0
SIMO Bin 19-2	1091		Bin_19_2_c_000000000050	197	3599	f		None	None		NA		274854.MG2_0024	7.8e-33	100.7		02TW5@arNOG,0M295@eurNOG,12AC9@NOG	0M295|3.28262150241e-57|165.652023315	O				3														Low-density lipoprotein receptor domain class A	PF00057.18	0.0015	15	0.2		1.59217	2.19897	0.0929972	0.330285	0.0538371	0	0
SIMO Bin 19-2	1092		Bin_19_2_c_000000000050	3747	4134	f		Translation initiation factor 5A	eif5a_1		Functions by promoting the formation of the first peptide bond (By similarity)	EIF5A	274854.MG2_1047	3.4e-55	177.7	K03263	0KTHB@eurNOG,COG0231@NOG,arCOG04277@arNOG	0KTHB|7.47214815488e-42|143.128997803	J		EIF5A; translation initiation factor 5A	K03263	44																				0.0903614	0.231201	0.172107	0	0	0	0
SIMO Bin 19-2	1093		Bin_19_2_c_000000000050	4135	5083	f		None	None		EamA-like transporter family		572478.Vdis_1851	6.2e-27	85.2		0FC8S@creNOG,COG0697@NOG,arCOG00271@arNOG	0FC8S|1.46404205532e-42|146.854187012	G				33		FlhB HrpN YscU SpaS Family	PF01312.16	0.0041	12.6	1								EamA-like transporter family	PF00892.20	3.6e-17	59.1	39.8		0.0880661	0.0633245	0	0.116899	0	0	0
SIMO Bin 19-2	1094		Bin_19_2_c_000000000050	5108	6041	f		5'-nucleotidase SurE1	surE1_1		Nucleotidase that shows phosphatase activity on nucleoside 5'-monophosphates (By similarity)	SURE	274854.MG2_1052	3e-72	236.6	K03787	0KRYK@eurNOG,COG0496@NOG,arCOG02303@arNOG	arCOG02303|2.09593806403e-57|195.663803101	F		surE; 5'-nucleotidase [EC:3.1.3.5]	K03787	36																				0	0.0476872	0	0	0	0	0
SIMO Bin 19-2	1095		Bin_19_2_c_000000000050	6044	6545	r		tRNA (pseudouridine(54)-N(1))-methyltransferase	trmY_1		Specifically catalyzes the N1-methylation of pseudouridine at position 54 (Psi54) in tRNAs (By similarity)	TRMY	274854.MG2_1053	8.6e-38	122.2	K16317	0KTKR@eurNOG,COG1901@NOG,arCOG01239@arNOG	0KTKR|1.64243811857e-44|153.123748779	J		trmY; tRNA (pseudouridine54-N1)-methyltransferase [EC:2.1.1.257]	K16317	45																				0.104386	0.0822767	0	0	0	0	0
SIMO Bin 19-2	1096		Bin_19_2_c_000000000050	6636	7992	r		Signal recognition particle 54 kDa protein	None		Involved in targeting and insertion of nascent membrane proteins into the cytoplasmic membrane. Binds to the hydrophobic signal sequence of the ribosome-nascent chain (RNC) as it emerges from the ribosomes. The SRP-RNC complex is then targeted to the cytoplasmic membrane where it interacts with the SRP receptor FtsY (By similarity)	SRP54	274854.MG2_1104	1.8e-214	704.7	K03106	0KR9C@eurNOG,COG0541@NOG,arCOG01228@arNOG	0KR9C|2.88142276795e-165|551.557250977	U		SRP54; signal recognition particle subunit SRP54 [EC:3.6.5.4]	K03106	183														SRP54-type protein, GTPase domain	PF00448.22	7.5e-62	204.7	0.4		0.3485	0.204588	0	0	0	0	0
SIMO Bin 19-2	1097		Bin_19_2_c_000000000050	8141	8936	f		None	None														2														Na+/H+ ion antiporter subunit	PF01899.16	2.5	4.1	12.1		0.123244	0.0314803	0	0	0	0	0
SIMO Bin 19-2	1098		Bin_19_2_c_000000000050	9031	10450	f		Trk system potassium uptake protein TrkA	trkA_1		TrkA-N domain protein	TRKA	274854.MG2_1100	1.3e-90	296.7	K03499	0KS56@eurNOG,COG0569@NOG,arCOG01957@arNOG	0KS56|1.41541747786e-70|239.36730957	P		trkA; trk system potassium uptake protein	K03499	43														TrkA-N domain	PF02254.18	1.5e-39	131.1	3.7		0.231343	0.221442	0	0.0507467	0	0	0
SIMO Bin 19-2	1099		Bin_19_2_c_000000000050	10453	12025	f		None	None		cation transporter	TRKH2	274854.MG2_1099	5.5e-145	477.1	K03498	0KRD0@eurNOG,COG0168@NOG,arCOG04145@arNOG	arCOG04145|2.08010741166e-118|397.455444336	P		trkH; trk system potassium uptake protein	K03498	102														Cation transport protein	PF02386.16	7.9e-43	142.8	22.9		0.0248508	0.0199785	0	0	0	0	0
SIMO Bin 19-2	1100		Bin_19_2_c_000000000050	12043	12502	f		None	None														44																				0	0	0	0	0	0	0
SIMO Bin 19-2	1101		Bin_19_2_c_000000000050	12607	12877	r		None	None														1																				0	0	0	0	0	0	0
SIMO Bin 19-2	1102		Bin_19_2_c_000000000051	27	420	f		putative bifunctional tRNA threonylcarbamoyladenosine biosynthesis protein	None		Required for the formation of a threonylcarbamoyl group on adenosine at position 37 (t(6)A37) in tRNAs that read codons beginning with adenine (By similarity)	GCP	274854.MG2_1145	4.2e-49	158.1	K01409,K15904	0KRCF@eurNOG,COG0533@NOG,arCOG01183@arNOG	0KRCF|8.81707323914e-49|167.651245117	L																								0	0.0745032	0	0	0	0	0
SIMO Bin 19-2	1103		Bin_19_2_c_000000000051	484	1231	f		None	None														3																				0.0767577	0	0	0	0	0	0
SIMO Bin 19-2	1104		Bin_19_2_c_000000000051	1255	2875	f		Glutamate mutase epsilon subunit	glmE		Methylmalonyl-CoA mutase	MCMA1	274854.MG2_1148	4.4e-200	657.1	K01848	0KRKF@eurNOG,COG1884@NOG,arCOG04232@arNOG	0KRKF|1.51786720121e-224|747.651977539	I		E5.4.99.2A; methylmalonyl-CoA mutase, N-terminal domain [EC:5.4.99.2]	K01848	230																				0	0.0275652	0.0416555	0	0	0	0
SIMO Bin 19-2	1105		Bin_19_2_c_000000000051	2876	3278	f		Methylmalonyl-CoA epimerase	None		methylmalonyl-CoA epimerase	MCE	274854.MG2_1149	9e-41	130.1	K00457,K05606,K07588	0KUC0@eurNOG,COG0346@NOG,arCOG02706@arNOG	0KUC0|3.97852580805e-42|145.058624268	E		MCEE; methylmalonyl-CoA/ethylmalonyl-CoA epimerase [EC:5.1.99.1]	K05606	41																				0	0.0480143	0	0	0	0	0
SIMO Bin 19-2	1106		Bin_19_2_c_000000000051	3325	3616	f		None	None														1																				0.0931058	0.29848	0	0	0	0	0
SIMO Bin 19-2	1107		Bin_19_2_c_000000000051	3672	3846	f		Putative nickel-responsive regulator	nikR_2		transcriptional regulator, CopG Arc MetJ family		274854.MG2_1154	1.9e-29	91.1		0KUEW@eurNOG,COG3609@NOG,arCOG04735@arNOG	0KUEW|1.9209650121e-30|105.712966919	K				18																				0.0380225	0.11469	0	0	0	0	0
SIMO Bin 19-2	1108		Bin_19_2_c_000000000051	3849	4425	f		GTP cyclohydrolase 1	folE_1		GTP cyclohydrolase I	FOLE	274854.MG2_1155	8e-99	316.6	K01495	0KUV8@eurNOG,COG0302@NOG,arCOG04542@arNOG	0KUV8|1.04879604581e-76|257.99206543	H		GCH1; GTP cyclohydrolase IA [EC:3.5.4.16]	K01495	86																				0.0371927	0	0	0	0	0	0
SIMO Bin 19-2	1109		Bin_19_2_c_000000000051	4434	5031	f		7-carboxy-7-deazaguanine synthase	queE_1		Catalyzes the conversion of 6-carboxy-5,6,7,8- tetrahydropterin (CPH4) to 7-carboxy-7-deazaguanine (CDG) (By similarity)	QUEE	274854.MG2_1156	9.8e-103	332.5	K04068,K04071,K10026	0KUY0@eurNOG,COG0602@NOG,arCOG02173@arNOG	0KUY0|2.68746426569e-51|173.318328857	H		queE; 7-carboxy-7-deazaguanine synthase [EC:4.3.99.3]	K10026	56																				0.0591037	0	0	0	0	0	0
SIMO Bin 19-2	1110		Bin_19_2_c_000000000051	5030	6119	f		Peptide methionine sulfoxide reductase MsrB	msrB_1		Catalyzes the ATP-dependent conversion of 7-carboxy-7- deazaguanine (CDG) to 7-cyano-7-deazaguanine (preQ(0)) (By similarity)	QUEC	274854.MG2_1157	1.3e-153	503.7	K06920,K07305,K12267	0KTF2@eurNOG,COG0229@NOG,COG0603@NOG,arCOG00039@arNOG,arCOG02815@arNOG	arCOG00039|1.13915821625e-72|246.136199951	M		queC; 7-cyano-7-deazaguanine synthase [EC:6.3.4.20]	K06920	15																				0.0665382	0.0558765	0	0	0	0	0
SIMO Bin 19-2	1111		Bin_19_2_c_000000000051	6120	6579	f		None	None												queD; 6-pyruvoyltetrahydropterin/6-carboxytetrahydropterin synthase [EC:4.2.3.12 4.1.2.50]	K01737	18																				0	0.129719	0	0	0	0	0
SIMO Bin 19-2	1112		Bin_19_2_c_000000000051	6573	7332	r		tRNA (cytidine-2'-O-)-methyltransferase TrmJ	trmJ_1		RNA methyltransferase, TrmH family, group 1	GYY_01715	274854.MG2_1159	1.3e-60	196.9	K02533	0KRWG@eurNOG,COG0565@NOG,arCOG01018@arNOG	0KRWG|3.00646638239e-62|211.368377686	J				56																				0.0676576	0.0663778	0	0	0	0	0
SIMO Bin 19-2	1113		Bin_19_2_c_000000000051	7337	7532	r		30S ribosomal protein S17e	None		30S ribosomal protein S17E	RPS17E	274854.MG2_1161	1.7e-26	83.4	K02962	0KV43@eurNOG,COG1383@NOG,arCOG01885@arNOG	0KV43|8.37727018629e-26|90.6240997314	J		RP-S17e; small subunit ribosomal protein S17e	K02962	27																				0	0.139248	0	0	0	0	0
SIMO Bin 19-2	1114		Bin_19_2_c_000000000051	7534	7798	r		50S ribosomal protein L31e	None		50S ribosomal protein L31E	RPL31E	274854.MG2_1162	7.5e-28	89.4	K02910	COG2097@NOG,arCOG04473@arNOG	arCOG04473|3.04717551582e-27|97.0392074585	J		RP-L31e; large subunit ribosomal protein L31e	K02910	37																				0.363971	0.283156	0	0	0	0	0
SIMO Bin 19-2	1115		Bin_19_2_c_000000000051	7968	8223	r		30S ribosomal protein S19e	None												RP-S19e; small subunit ribosomal protein S19e	K02966	14																				0.929071	1.70887	0.125444	0	0	0	0
SIMO Bin 19-2	1116		Bin_19_2_c_000000000052	0	987	f		Thermosome subunit alpha	thsA_2		Thermosome		274854.MG2_0229	3.6e-72	237.5		COG0459@NOG,arCOG01257@arNOG	arCOG01257|3.7084104259e-77|261.499755859	O		cct; archaeal chaperonin	K22447	55																				0.0357497	0	0	0	0	0	0
SIMO Bin 19-2	1117		Bin_19_2_c_000000000052	1036	2368	f		Multidrug resistance protein MdtG	mdtG_1		Major Facilitator Superfamily		797209.ZOD2009_13761	1.6e-58	187.1		0KTWS@eurNOG,0RFMZ@halNOG,COG0477@NOG,arCOG00130@arNOG	0KTWS|1.8120138619e-72|245.748428345	G				57														Major Facilitator Superfamily	PF07690.16	2.2e-46	154.6	50.4		0.0993382	0.014368	0	0	0	0	0
SIMO Bin 19-2	1118		Bin_19_2_c_000000000053	34	5119	r		None	None		regulator of chromosome condensation		274854.MG2_0902	1.4e-68	220.9	K02238	0KWXX@eurNOG,0ZW27@NOG,arCOG03611@arNOG,arCOG11012@arNOG	arCOG11012|4.34340019225e-62|211.869110107	K				6																				0.0814096	0.120791	0.0160284	0.0294258	0	0	0
SIMO Bin 19-2	1119		Bin_19_2_c_000000000053	5175	6957	r		tRNA-2-methylthio-N(6)-dimethylallyladenosine synthase	miaB_1		radical SAM domain protein	GYY_03530	274854.MG2_1501	1.5e-246	811.2		0KRM0@eurNOG,COG1031@NOG,arCOG01359@arNOG	0KRM0|6.69927736077e-164|547.827575684	C				144														Helix-hairpin-helix motif	PF00633.23	0.00016	17.7	0		0	0	0	0	0	0	0
SIMO Bin 19-2	1120		Bin_19_2_c_000000000053	7036	8305	r		Exosome complex component Csl4	csl4_1		exosome complex RNA-binding protein Csl4	CSL4	1042877.GQS_03340	3.4e-23	73.6	K07573	0KTGI@eurNOG,1CE7T@thermNOG,COG1096@NOG,arCOG00676@arNOG	0KTGI|1.9862353439e-24|86.8955001831	J				1														RNA recognition motif. (a.k.a. RRM, RBD, or RNP domain)	PF00076.22	2.7e-21	71.5	0		0.129096	0.0333851	0.0728598	0	0	0	0
SIMO Bin 19-2	1121		Bin_19_2_c_000000000053	8372	8972	r		tRNA (adenine(57)-N(1)/adenine(58)-N(1))-methyltransferase TrmI	trmI_2		Methyltransferase	GYY_02840	274854.MG2_1499	1.3e-47	154.3	K07579	0KSPR@eurNOG,COG2263@NOG,arCOG00910@arNOG	0KSPR|1.93688377027e-46|159.293487549	J		putative methylase	K07579	19																				0.0771858	0.0335327	0	0	0	0	0
SIMO Bin 19-2	1122		Bin_19_2_c_000000000053	9029	10130	r		Aspartate-semialdehyde dehydrogenase	asd		Aspartate-semialdehyde dehydrogenase (EC 1.2.1.11)	ASD	1104324.P186_1640	1.4e-56	184.7	K00133	COG0136@NOG,arCOG00494@arNOG	arCOG00494|3.20213142617e-80|270.873046875	E		asd; aspartate-semialdehyde dehydrogenase [EC:1.2.1.11]	K00133	74																				0	0.0658159	0	0	0	0	0
SIMO Bin 19-2	1123		Bin_19_2_c_000000000054	364	2020	r		Molybdate/tungstate import ATP-binding protein WtpC	wtpC_3		ABC transporter		187420.MTH454	1.8e-30	98.7	K16786,K16787	0KRQT@eurNOG,0WSHX@metNOG,COG1122@NOG,arCOG00188@arNOG	arCOG00188|7.11217785656e-57|185.06362915	P		ABCF3; ATP-binding cassette, subfamily F, member 3	K06158	121														ABC transporter	PF00005.27	2e-47	157.4	1		0.0277756	0	0	0.0471548	0	0	0
SIMO Bin 19-2	1124		Bin_19_2_c_000000000054	2057	3296	r		S-adenosylmethionine synthase	metK_1		S-adenosylmethionine synthetase	METK	274854.MG2_1378	4.9e-189	616.9	K00789	0KRPN@eurNOG,COG0192@NOG,arCOG07444@arNOG	0KRPN|7.96836400556e-165|549.702148438	H		metK; S-adenosylmethionine synthetase [EC:2.5.1.6]	K00789	172																				0	0.104693	0	0	0	0	0
SIMO Bin 19-2	1125		Bin_19_2_c_000000000054	3428	4187	f		None	None												PTGES2; microsomal prostaglandin-E synthase 2 [EC:5.3.99.3]	K05309	16														Glutaredoxin	PF00462.24	4.5e-09	32.7	0		0.114976	0.0543091	0	0	0	0	0
SIMO Bin 19-2	1126		Bin_19_2_c_000000000054	4216	4474	f		None	None																																		0	0.29735	0	0	0	0	0
SIMO Bin 19-2	1127		Bin_19_2_c_000000000054	4612	7372	f		Endo-type membrane-bound lytic murein transglycosylase A	emtA		hydrophobe amphiphile efflux-3 (HAE3) family		274854.MG2_0787	0	1033.6	K07003	COG1033@NOG,arCOG02174@arNOG	arCOG02174|6.39716070251e-133|444.771942139	S		uncharacterized protein	K07003	14														MMPL family	PF03176.15	2e-31	105.4	30		0.0414351	0.198659	0	0.0245657	0.0307994	0	0
SIMO Bin 19-2	1128		Bin_19_2_c_000000000054	7361	7589	f		None	None														4																				0	0.0595467	0	0	0	0	0
SIMO Bin 19-2	1129		Bin_19_2_c_000000000054	7708	8548	f		None	None		nicotinate-nucleotide pyrophosphorylase (EC 2.4.2.19)	NADC	274854.MG2_0061	4e-68	221.6	K00767	0KS0U@eurNOG,COG0157@NOG,arCOG01482@arNOG	0KS0U|1.21425979186e-67|229.099334717	H		nadC; nicotinate-nucleotide pyrophosphorylase (carboxylating) [EC:2.4.2.19]	K00767	52																				0.0993888	0.0155785	0	0.0896224	0	0	0
SIMO Bin 19-2	1130		Bin_19_2_c_000000000054	8548	9340	f		4-phosphopantoate--beta-alanine ligase	None		pantothenate synthetase	GYY_07355	274854.MG2_0062	1.3e-68	223.4	K09722	0KSS4@eurNOG,COG1701@NOG,arCOG04262@arNOG	0KSS4|5.27962236305e-81|272.126464844	H		pps; 4-phosphopantoate---beta-alanine ligase [EC:6.3.2.36]	K09722	102																				0	0.0873634	0	0	0	0	0
SIMO Bin 19-2	1131		Bin_19_2_c_000000000054	9352	9742	f		None	None														2																				0.149444	0	0	0	0	0	0
SIMO Bin 19-2	1132		Bin_19_2_c_000000000054	9735	10920	r		3-isopropylmalate/3-methylmalate dehydrogenase	leuB_1		dehydrogenase (EC 1.1.1.85)	LEUB	274854.MG2_0063	1.8e-152	500.7	K00052,K07246	0KRWT@eurNOG,COG0473@NOG,arCOG01163@arNOG	0KRWT|1.41203936005e-109|367.499542236	C		leuB; 3-isopropylmalate dehydrogenase [EC:1.1.1.85]	K00052	146																				0.184773	0.141626	0	0	0	0	0
SIMO Bin 19-2	1133		Bin_19_2_c_000000000054	11041	11653	f		None	None														1																				1.23495	0.173196	0	0.109258	0	0	0.185399
SIMO Bin 19-2	1134		Bin_19_2_c_000000000054	11636	13703	f		None	None		Eco57I restriction-modification methylase		274854.MG2_0075	1e-213	698.6	K03427	0KYFZ@eurNOG,COG0286@NOG,arCOG02632@arNOG	0KYFZ|1.86767874919e-136|457.345733643	Q				3																				0.314739	0.334587	0.0763184	0.00542926	0.0321852	0	0
SIMO Bin 19-2	1135		Bin_19_2_c_000000000054	13895	14480	f		None	None		Has nucleotide phosphatase activity towards ATP, GTP, CTP, TTP and UTP. May hydrolyze nucleoside diphosphates with lower efficiency (By similarity)		274854.MG2_0076	2.2e-87	282.5	K06928	0KU0H@eurNOG,COG1618@NOG,arCOG01034@arNOG	0KU0H|2.14389918892e-54|184.886734009	F		NTPCR; nucleoside-triphosphatase [EC:3.6.1.15]	K06928	52																				0.641936	0.718607	0	0	0.0968733	0	0
SIMO Bin 19-2	1136		Bin_19_2_c_000000000054	14523	14907	f		None	None														2																				0.123884	0.0217247	0	0	0	0	0
SIMO Bin 19-2	1137		Bin_19_2_c_000000000054	14981	15365	f		Glycine cleavage system H protein	gcvH_2		The glycine cleavage system catalyzes the degradation of glycine. The H protein shuttles the methylamine group of glycine from the P protein to the T protein (By similarity)	GCVH	274854.MG2_0078	9.6e-44	139.8	K02437	0KTWA@eurNOG,COG0509@NOG,arCOG01303@arNOG	0KTWA|1.98073631458e-48|164.937332153	E		gcvH; glycine cleavage system H protein	K02437	65																				0.478309	0.544821	0	0.0754971	0	0	0
SIMO Bin 19-2	1138		Bin_19_2_c_000000000054	15370	15904	f		Ribonuclease HI	rnhA_1												rnhA; ribonuclease HI [EC:3.1.26.4]	K03469	17																				0.4	0.104148	0	0.0788081	0	0	0
SIMO Bin 19-2	1139		Bin_19_2_c_000000000054	15909	16386	r		None	None														1																				0.0726516	0.196152	0	0	0	0	0
SIMO Bin 19-2	1140		Bin_19_2_c_000000000054	16410	16845	f		Mycothiol acetyltransferase	mshD_2														21																				0	0	0	0	0	0	0
SIMO Bin 19-2	1141		Bin_19_2_c_000000000055	18	2757	f		1-deoxy-D-xylulose-5-phosphate synthase	dxs_6		dehydrogenase, E1 component		274854.MG2_0557	0	1172		COG0022@NOG,COG1071@NOG,arCOG01052@arNOG,arCOG01054@arNOG	arCOG01052|3.00754150656e-242|807.047851562	C		bkdA; 2-oxoisovalerate dehydrogenase E1 component [EC:1.2.4.4]	K11381	64																				0.0438232	0.0396543	0	0	0	0	0
SIMO Bin 19-2	1142		Bin_19_2_c_000000000055	2749	3754	f		Sodium/calcium exchanger MaX1	maX1_1		Na Ca antiporter, CaCA family		634498.mru_1953	5e-44	142.6	K07301	0KTGF@eurNOG,0WS3E@metNOG,COG0530@NOG,arCOG02881@arNOG	0KTGF|3.75020047631e-70|237.474349976	P		yrbG; cation:H+ antiporter	K07301	67														Sodium/calcium exchanger protein	PF01699.24	1.6e-45	151	29.2		0.560496	0.195312	0	0	0	0	0
SIMO Bin 19-2	1143		Bin_19_2_c_000000000055	3856	4972	f		Crotonobetainyl-CoA dehydrogenase	caiA_4		acyl-coa dehydrogenase	ACD5	274854.MG2_0560	4.2e-178	583.8	K00249	0KRGJ@eurNOG,COG1960@NOG,arCOG01707@arNOG	0KRGJ|1.36243036412e-133|446.807220459	I		ACADM; acyl-CoA dehydrogenase [EC:1.3.8.7]	K00249	79																				0.663963	0.310585	0	0	0	0	0
SIMO Bin 19-2	1144		Bin_19_2_c_000000000055	5032	7048	f		Subtilisin-like serine protease	None		Peptidase S8 and S53 subtilisin kexin sedolisin		274854.MG2_0567	2.9e-223	733.9	K17734	0KT9C@eurNOG,COG1404@NOG,arCOG00702@arNOG	0KT9C|9.49860108627e-113|378.856964111	O		aprX; serine protease AprX [EC:3.4.21.-]	K17734	29		Subtilase family	PF00082.19	5.1e-51	169.9	10.2								Subtilase family	PF00082.22	5.1e-51	169.9	10.2		0.212998	0.120977	0	0	0	0	0
SIMO Bin 19-2	1145		Bin_19_2_c_000000000055	7100	9104	f		Subtilisin-like serine protease	None		Peptidase S8 and S53 subtilisin kexin sedolisin		274854.MG2_0567	3.2e-66	215.2	K17734	0KT9C@eurNOG,COG1404@NOG,arCOG00702@arNOG	0KT9C|5.11770173417e-71|240.932403564	O		aprX; serine protease AprX [EC:3.4.21.-]	K17734	10		Subtilase family	PF00082.19	8.6e-39	129.8	0.5								Subtilase family	PF00082.22	8.6e-39	129.8	0.5		0.129539	0.0906024	0	0	0	0	0
SIMO Bin 19-2	1146		Bin_19_2_c_000000000056	851	1703	r		Mevalonate kinase	mvk_1		kinase related to galactokinase and mevalonate kinase		274854.MG2_1754	6.5e-74	238.2	K07031	0KT8Y@eurNOG,COG2605@NOG,arCOG01030@arNOG	arCOG01030|8.3842980266e-55|180.881561279	S		hddA; D-glycero-alpha-D-manno-heptose-7-phosphate kinase [EC:2.7.1.168]	K07031	28																				0	0	0	0	0	0	0
SIMO Bin 19-2	1147		Bin_19_2_c_000000000056	1790	2504	f		3,4-dihydroxy-2-butanone 4-phosphate synthase	ribB_1		3,4-dihydroxy-2-butanone 4-phosphate synthase	RIBB	274854.MG2_0548	1.9e-102	333.4	K02858,K14652	0KSJW@eurNOG,COG0108@NOG,arCOG01320@arNOG	0KSJW|3.66200284967e-69|233.872512817	H		ribB; 3,4-dihydroxy 2-butanone 4-phosphate synthase [EC:4.1.99.12]	K02858	108																				0.319897	0.109966	0	0.134908	0	0	0
SIMO Bin 19-2	1148		Bin_19_2_c_000000000056	2541	3000	f		FAD synthase	ribL_1		Catalyzes the transfer of the AMP portion of ATP to flavin mononucleotide (FMN) to produce flavin adenine dinucleotide (FAD) coenzyme (By similarity)	RIBL	274854.MG2_0549	2.4e-69	224.6	K00980,K14656	0KTF3@eurNOG,COG0615@NOG,arCOG01222@arNOG	0KTF3|1.31232862921e-46|159.247573853	M		ribL; FAD synthetase [EC:2.7.7.2]	K14656	63																				0.0851099	0.310755	0	0.254681	0	0	0
SIMO Bin 19-2	1149		Bin_19_2_c_000000000056	3002	3605	f		None	None		riboflavin synthase, subunit alpha	RIBE	274854.MG2_0550	6.3e-63	202.6	K00793	0KUKM@eurNOG,COG0307@NOG,arCOG04713@arNOG	arCOG04713|1.93181392287e-56|191.523620605	H		ribE; riboflavin synthase [EC:2.5.1.9]	K00793	91																				0.199058	0.315755	0	0.088401	0	0	0
SIMO Bin 19-2	1150		Bin_19_2_c_000000000056	3601	3997	f		6,7-dimethyl-8-ribityllumazine synthase	ribH_1		Catalyzes the formation of 6,7-dimethyl-8- ribityllumazine by condensation of 5-amino-6-(D- ribitylamino)uracil with 3,4-dihydroxy-2-butanone 4-phosphate. This is the penultimate step in the biosynthesis of riboflavin (By similarity)	RIBH	274854.MG2_0551	4.7e-50	161.7	K00794	0KT0N@eurNOG,COG0054@NOG,arCOG01323@arNOG	arCOG01323|2.72754783994e-34|119.644538879	H		ribH; 6,7-dimethyl-8-ribityllumazine synthase [EC:2.5.1.78]	K00794	49																				0.209234	0.0772433	0	0	0	0	0
SIMO Bin 19-2	1151		Bin_19_2_c_000000000056	3999	4860	r		Ubiquinone biosynthesis O-methyltransferase	ubiG_1														66																				0.0186611	0.0568044	0	0	0	0	0
SIMO Bin 19-2	1152		Bin_19_2_c_000000000056	4970	5900	f		Sulfide dehydrogenase subunit alpha	sudA_1		Thioredoxin reductase	TRXB2	274854.MG2_0552	7.5e-178	582.3	K00384	0KS5T@eurNOG,COG0492@NOG,arCOG01296@arNOG	0KS5T|3.09211933244e-106|355.95880127	O		trxB; thioredoxin reductase (NADPH) [EC:1.8.1.9]	K00384	142														FAD binding domain	PF00890.24	6.2e-07	25	1		0.30793	0.235863	0	0	0	0	0
SIMO Bin 19-2	1153		Bin_19_2_c_000000000057	317	2321	f		None	None														1																				0.0685425	0.100071	0	0.096599	0.0297133	0	0.0795992
SIMO Bin 19-2	1154		Bin_19_2_c_000000000057	2325	3075	f		DNA polymerase II large subunit	polC_3														4														MIZ/SP-RING zinc finger	PF02891.20	0.014	11.4	6.4		0	0	0	0	0	0	0
SIMO Bin 19-2	1155		Bin_19_2_c_000000000057	3122	4151	f		Beta-barrel assembly-enhancing protease	bepA_2		TPR repeat-containing protein		573064.Mefer_0174	1.5e-22	69.6		0KRPJ@eurNOG,0WQYW@methNOG,COG0457@NOG,arCOG03038@arNOG	0WQYW|1.06215796262e-12|48.5309295654	S				4								GT41 glycosyltransferase	-	6.2e-07	24.5	0		Tetratricopeptide repeat	PF07719.17	0.00056	16.2	0.1		0.0930742	0.0693083	0	0	0	0	0
SIMO Bin 19-2	1156		Bin_19_2_c_000000000057	4164	5430	r		Ketol-acid reductoisomerase (NAD(+))	ilvC_1		May play a key role in the regulation of the intracellular concentration of adenosylhomocysteine (By similarity)	AHCY	274854.MG2_1580	5e-217	713.3	K01251	0KS2K@eurNOG,COG0499@NOG,arCOG04137@arNOG	arCOG04137|1.98750330865e-183|610.81829834	H		E3.3.1.1; adenosylhomocysteinase [EC:3.3.1.1]	K01251	226														TrkA-N domain	PF02254.18	0.0031	14	0.2		0.2272	0.587884	0	0	0	0	0
SIMO Bin 19-2	1157		Bin_19_2_c_000000000057	5495	11855	r		None	None														1																				0.59997	0.68876	0.0268015	0.062346	0.0109767	0	0.0167908
SIMO Bin 19-2	1158		Bin_19_2_c_000000000057	12014	12641	r		None	None																																		0	0.187575	0	0.148407	0	0	0
SIMO Bin 19-2	1159		Bin_19_2_c_000000000057	12672	15363	r		Isopropylmalate/citramalate isomerase large subunit	leuC_1		Aconitate hydratase	ACNA	274854.MG2_0531	0	1337.1	K01681	0KSHT@eurNOG,COG1048@NOG,arCOG01697@arNOG	0KSHT|0.0|1371.92285156	C		ACO; aconitate hydratase [EC:4.2.1.3]	K01681	608																				0.160156	0.133728	0.0946084	0	0	0	0
SIMO Bin 19-2	1160		Bin_19_2_c_000000000057	15448	15709	r		None	None		Peptidyl-prolyl cis-trans isomerase	GYY_06470	274854.MG2_0530	1.8e-29	93.3	K03768	0KT7Y@eurNOG,COG0652@NOG,arCOG04767@arNOG	arCOG04767|2.3517512682e-31|110.348854065	O																		Cyclophilin type peptidyl-prolyl cis-trans isomerase/CLD	PF00160.21	7e-23	77.9	0		0	0.0921279	0	0	0	0	0
SIMO Bin 19-2	1161		Bin_19_2_c_000000000058	781	3568	f		Copper-exporting P-type ATPase B	copB		heavy metal translocating P-type ATPase	CADA	274854.MG2_1717	3.4e-216	713.5	K01534	COG2217@NOG,arCOG01576@arNOG	arCOG01576|1.66435808224e-171|573.431884766	P		zntA; Cd2+/Zn2+-exporting ATPase [EC:3.6.3.3 3.6.3.5]	K01534	44														E1-E2 ATPase	PF00122.20	3.2e-37	124	0		0.0830848	0.082638	0	0	0	0	0
SIMO Bin 19-2	1162		Bin_19_2_c_000000000058	3595	3985	f		hydrogenase nickel incorporation protein HypA	hypA_2																												Zinc-finger domain	PF10276.9	0.078	9.3	0.1		0.241534	0	0	0	0	0	0
SIMO Bin 19-2	1163		Bin_19_2_c_000000000058	4091	5192	f		None	None														1																				0.0495028	0.021691	0	0	0	0	0
SIMO Bin 19-2	1164		Bin_19_2_c_000000000058	5283	6471	f		Chromosome partition protein Smc	smc_7		Pentapeptide repeat protein		349307.Mthe_0198	3e-31	99.9		02TMT@arNOG,0KYEM@eurNOG,0WM4M@methaNOG,COG0642@NOG,COG1357@NOG,arCOG02358@arNOG,arCOG03124@arNOG	arCOG03124|3.6367009307e-19|70.8579711914	P				7														CorA-like Mg2+ transporter protein	PF01544.18	0.46	6	11.5		0.30974	0.482598	0.0608604	0.0716349	0.00449374	0	0
SIMO Bin 19-2	1165		Bin_19_2_c_000000000058	6492	7617	f		None	None		Transcriptional regulator		274854.MG2_0220	1.5e-22	73.6	K07013	COG3398@NOG,arCOG02611@arNOG	arCOG02611|1.22281391189e-21|78.0508880615	K				3																				0.210029	0.288617	0.0405087	0.125939	0.0478189	0	0
SIMO Bin 19-2	1166		Bin_19_2_c_000000000058	7848	8757	r		Ni-sirohydrochlorin a,c-diamide reductive cyclase complex, component CfbC	cfbC_1		Cobyrinic acid ac-diamide synthase		274854.MG2_1710	1.3e-86	282.1	K03496	0KS76@eurNOG,COG1192@NOG,arCOG00586@arNOG	0KS76|1.876854366e-70|238.290802002	D		parA; chromosome partitioning protein	K03496	69														ATPase MipZ	PF09140.11	2.5e-07	26.5	0.8		0.0779812	0.0491262	0	0	0	0	0
SIMO Bin 19-2	1167		Bin_19_2_c_000000000058	8783	9449	r		None	None														48														Uncharacterised 5xTM membrane BCR, YitT family COG1284	PF02588.15	2e-07	26.8	15.3		0.226113	0.00712259	0	0	0	0	0
SIMO Bin 19-2	1168		Bin_19_2_c_000000000058	9509	10493	r		Minichromosome maintenance protein MCM	MCM_3		ATPase associated with various cellular activities, AAA_3	MOXR2	274854.MG2_1709	1.7e-182	598.3	K03924	0KRB1@eurNOG,COG0714@NOG,arCOG00434@arNOG	0KRB1|6.17661379517e-134|447.21673584	S		moxR; MoxR-like ATPase [EC:3.6.3.-]	K03924	150														Sigma-54 interaction domain	PF00158.26	8.9e-05	18.5	0		0.186657	0.182691	0	0	0	0	0
SIMO Bin 19-2	1169		Bin_19_2_c_000000000058	10575	12354	r		putative translation initiation factor IF-2	infB_1		Function in general translation initiation by promoting the binding of the formylmethionine-tRNA to ribosomes. Seems to function along with eIF-2 (By similarity)	INFB	274854.MG2_1708	2.1e-230	758.5	K03243	0KRN5@eurNOG,COG0532@NOG,arCOG01560@arNOG	0KRN5|3.75751506005e-231|769.995666504	J		EIF5B; translation initiation factor 5B	K03243	267														50S ribosome-binding GTPase	PF01926.23	2.2e-08	30.5	0.5		0	0.0559039	0	0	0	0	0
SIMO Bin 19-2	1170		Bin_19_2_c_000000000058	12394	12847	r		Nucleoside diphosphate kinase	ndk		Major role in the synthesis of nucleoside triphosphates other than ATP. The ATP gamma phosphate is transferred to the NDP beta phosphate via a ping-pong mechanism, using a phosphorylated active-site intermediate (By similarity)	NDK	274854.MG2_1707	5.2e-72	232.9	K00940	0KT13@eurNOG,COG0105@NOG,arCOG04313@arNOG	0KT13|1.66967034894e-57|194.527755737	F		ndk; nucleoside-diphosphate kinase [EC:2.7.4.6]	K00940	77																				0.340776	0.319926	0	0	0.149578	0	0
SIMO Bin 19-2	1171		Bin_19_2_c_000000000058	12947	14972	f		Xaa-Pro dipeptidyl-peptidase	pepX_4		X-Pro dipeptidyl-peptidase (S15 family)		274854.MG2_1361	3.6e-194	635.1	K06978	0KXM7@eurNOG,COG2936@NOG,arCOG07590@arNOG	0KXM7|3.51399131467e-199|663.851257324	S						X-Pro dipeptidyl-peptidase (S15 family)	PF02129.15	2e-35	118.9	4.3														0.100658	0.111392	0	0.0863608	0	0	0
SIMO Bin 19-2	1172		Bin_19_2_c_000000000058	14976	15168	r		None	None		Cold-shock DNA-binding	CSPD5	436308.Nmar_0527	1.3e-30	92.4	K03704	1CC8Y@thaNOG,COG1278@NOG,arCOG02983@arNOG	1CC8Y|3.28584044881e-30|105.533111572	K		cspA; cold shock protein (beta-ribbon, CspA family)	K03704	30																				1.06491	0	0	0	0	0	0
SIMO Bin 19-2	1173		Bin_19_2_c_000000000058	15234	15426	r		50S ribosomal protein L24e	None		Binds to the 23S rRNA (By similarity)	RPL24E	274854.MG2_1706	8.9e-34	107.3	K02896	0KVJ8@eurNOG,COG2075@NOG,arCOG01950@arNOG	arCOG01950|7.34802087197e-26|92.3588027954	J		RP-L24e; large subunit ribosomal protein L24e	K02896	29																				0.246128	0.146535	0.387985	0	0	0	0
SIMO Bin 19-2	1174		Bin_19_2_c_000000000058	15436	15658	r		30S ribosomal protein S28e	None		30S ribosomal protein S28e	RPS28E	274854.MG2_1705	8.6e-42	132.6	K02979	0KUHK@eurNOG,COG2053@NOG,arCOG04314@arNOG	0KUHK|1.01625435232e-33|116.092468262	J		RP-S28e; small subunit ribosomal protein S28e	K02979	38																				0.709558	0.820817	0.357267	0.507614	0	0	0
SIMO Bin 19-2	1175		Bin_19_2_c_000000000058	15691	16072	r		50S ribosomal protein L7Ae	rpl7ae		Multifunctional RNA-binding protein that recognizes the K-turn motif in ribosomal RNA, box H ACA, box C D and box C' D' sRNAs (By similarity)	RPL7AE	274854.MG2_1704	1.6e-43	140.3	K02936	0KTIP@eurNOG,COG1358@NOG,arCOG01751@arNOG	arCOG01751|6.2964258648e-34|117.747169495	J		RP-L7Ae; large subunit ribosomal protein L7Ae	K02936	39																				0.85004	1.45757	0	0.164456	0	0	0
SIMO Bin 19-2	1176		Bin_19_2_c_000000000058	16137	16719	r		None	None														37																				0	0.0320403	0	0	0	0	0
SIMO Bin 19-2	1177		Bin_19_2_c_000000000058	16721	17651	r		Ribose-phosphate pyrophosphokinase	prs_1		ribose-phosphate pyrophosphokinase (EC 2.7.6.1)	PRS	274854.MG2_1703	9.1e-137	447.4	K00948	0KS4B@eurNOG,COG0462@NOG,arCOG00067@arNOG	0KS4B|6.87271495546e-91|305.521911621	F		PRPS; ribose-phosphate pyrophosphokinase [EC:2.7.6.1]	K00948	80																				0.121952	0.0849529	0	0	0	0	0
SIMO Bin 19-2	1178		Bin_19_2_c_000000000058	17879	18458	r		None	None														1																				0.919558	1.64591	0	0.134868	0.112772	0	0
SIMO Bin 19-2	1179		Bin_19_2_c_000000000058	18780	20289	f		[LysW]-aminoadipate semialdehyde/glutamate semialdehyde transaminase	lysJ_2		acetylornithine aminotransferase	ARGD	274854.MG2_1153	6.9e-226	742.9	K00818,K00821,K05830	0KRC8@eurNOG,COG4992@NOG,arCOG00914@arNOG	arCOG00914|1.22632801841e-105|354.586853027	E				262																				0.207106	0.199454	0	0.0505089	0	0	0
SIMO Bin 19-2	1180		Bin_19_2_c_000000000058	20336	21032	f		None	None																												Molybdopterin oxidoreductase	PF00384.22	0.012	10.8	0		0.649099	0.386843	0.00692549	0.388319	0.0171108	0	0
SIMO Bin 19-2	1181		Bin_19_2_c_000000000058	21056	21215	r		None	None														8																				4.27588	1.85075	0.796467	0.411719	0.715424	0	0
SIMO Bin 19-2	1182		Bin_19_2_c_000000000058	21331	22312	r		putative deoxyhypusine synthase	dys_2		Catalyzes the NAD-dependent oxidative cleavage of spermidine and the subsequent transfer of the butylamine moiety of spermidine to the epsilon-amino group of a specific lysine residue of the eIF-5A precursor protein to form the intermediate deoxyhypusine residue (By similarity)	DYS	453591.Igni_0631	4.7e-86	279.7	K00809	0FBF9@creNOG,COG1899@NOG,arCOG04142@arNOG	0FBF9|1.52232213149e-100|337.586517334	O		DHPS; deoxyhypusine synthase [EC:2.5.1.46]	K00809	172																				0	0.0306805	0	0	0	0	0
SIMO Bin 19-2	1183		Bin_19_2_c_000000000058	22384	24790	r		UvrABC system protein B	uvrB_2		damaged site, the DNA wraps around one UvrB monomer. DNA wrap is dependent on ATP binding by UvrB and probably causes local melting of the DNA helix, facilitating insertion of UvrB beta-hairpin between the DNA strands. Then UvrB probes one DNA strand for the presence of a lesion. If a lesion is found the UvrA subunits dissociate and the UvrB-DNA preincision complex is formed. This complex is subs…	UVRB	274854.MG2_1698	0	1066.1	K03702	0KS67@eurNOG,COG0556@NOG,arCOG04748@arNOG	0KS67|1.04285472172e-292|973.551879883	L		uvrB; excinuclease ABC subunit B	K03702	210														Helicase conserved C-terminal domain	PF00271.31	1.9e-19	66.3	0.5		0.0239622	0.0579919	0	0	0	0	0
SIMO Bin 19-2	1184		Bin_19_2_c_000000000058	24761	25670	r		Digeranylgeranylglyceryl phosphate synthase	None		4-hydroxybenzoate		274854.MG2_1694	2.4e-143	466.3	K03179	0KT8J@eurNOG,COG0382@NOG,arCOG00477@arNOG	0KT8J|8.2053602278e-99|331.75668335	H		ubiA; 4-hydroxybenzoate polyprenyltransferase [EC:2.5.1.39]	K03179	73																				0	0.0989722	0	0	0	0	0
SIMO Bin 19-2	1185		Bin_19_2_c_000000000058	25679	27593	r		3-octaprenyl-4-hydroxybenzoate carboxy-lyase	ubiD_1		ubid family decarboxylase	UBID	274854.MG2_1693	3.9e-253	834.5	K03182	0KRG1@eurNOG,COG0043@NOG,arCOG01671@arNOG	arCOG01671|2.65450440393e-146|488.128662109	H		ubiD; 4-hydroxy-3-polyprenylbenzoate decarboxylase [EC:4.1.1.98]	K03182	123																				0.268298	0.144687	0	0	0	0	0
SIMO Bin 19-2	1186		Bin_19_2_c_000000000058	27650	28883	f		Digeranylgeranylglycerophospholipid reductase	None		Is involved in the reduction of 2,3- digeranylgeranylglycerophospholipids (unsaturated archaeols) into 2,3-diphytanylglycerophospholipids (saturated archaeols) in the biosynthesis of archaeal membrane lipids. Catalyzes the formation of archaetidic acid (2,3-di-O-phytanyl-sn-glyceryl phosphate) from 2,3-di-O-geranylgeranylglyceryl phosphate (DGGGP) via the hydrogenation of each double bond of the …	GYY_02010	190192.MK1645	4.2e-58	190	K17830	0KRAM@eurNOG,COG0644@NOG,arCOG00570@arNOG	0KRAM|3.89730546173e-78|264.096588135	C		GGR; digeranylgeranylglycerophospholipid reductase [EC:1.3.1.101 1.3.7.11]	K17830	75								AA3_1 cellobiose oxidoreductase	-	0.0093	10.2	0		FAD binding domain	PF00890.24	2.5e-07	26.3	0.1		0.151006	0.0412583	0	0	0	0	0
SIMO Bin 19-2	1187		Bin_19_2_c_000000000058	28914	31245	f		Cytochrome c biogenesis protein CcsA	ccsA_2		cytochrome C assembly protein	CCMF	274854.MG2_1690	1e-136	446.8	K02198	0KS6N@eurNOG,COG1138@NOG,arCOG00270@arNOG	0KS6N|9.05537802861e-93|304.838500977	O		ccmF; cytochrome c-type biogenesis protein CcmF	K02198	14														Cytochrome C assembly protein	PF01578.20	2.9e-25	85.5	12.7		0	0.0152978	0	0	0	0	0
SIMO Bin 19-2	1188		Bin_19_2_c_000000000058	31327	32026	f		Putative FKBP-type peptidyl-prolyl cis-trans isomerase	None		peptidyl-prolyl cis-trans isomerase	SLYD	274854.MG2_1689	7.7e-86	279.5	K01802,K03774,K03775	0KRKD@eurNOG,COG1047@NOG,arCOG00980@arNOG	0KRKD|8.8144283046e-68|229.806594849	O		slyD; FKBP-type peptidyl-prolyl cis-trans isomerase SlyD [EC:5.2.1.8]	K03775	23														FKBP-type peptidyl-prolyl cis-trans isomerase	PF00254.28	4.4e-10	36	0		0.662989	0.536588	0	0	0.0957616	0	0
SIMO Bin 19-2	1189		Bin_19_2_c_000000000058	32251	32863	f		None	None														1																				0.164729	0.0531883	0	0	0	0	0
SIMO Bin 19-2	1190		Bin_19_2_c_000000000058	32943	33558	f		30S ribosomal protein S2	rps2_1		30S ribosomal protein S2	RPS2	274854.MG2_0452	4.5e-88	286.5	K02967	0KRRK@eurNOG,COG0052@NOG,arCOG04245@arNOG	0KRRK|2.37417451929e-86|289.608734131	J		RP-S2; small subunit ribosomal protein S2	K02967	92																				0.137287	0.0167564	0	0	0	0	0
SIMO Bin 19-2	1191		Bin_19_2_c_000000000058	33561	34227	r		None	None														1																				0.0473039	0.0167012	0	0	0	0	0
SIMO Bin 19-2	1192		Bin_19_2_c_000000000059	57	501	f		Uridine kinase	udk														21																				0.0383161	0.241677	0.306934	0.176928	0.236776	0	0.291627
SIMO Bin 19-2	1193		Bin_19_2_c_000000000059	532	1042	r		tRNA (adenine(57)-N(1)/adenine(58)-N(1))-methyltransferase TrmI	trmI_3		O-methyltransferase family 3		886738.Nlim_0955	1.6e-22	70.7		1CBXJ@thaNOG,COG4122@NOG,arCOG00979@arNOG	arCOG00979|1.03986433443e-33|117.85559845	S				58																				0.525691	0.985293	0	1.13323	0.256863	1.23909	0.522169
SIMO Bin 19-2	1194		Bin_19_2_c_000000000059	1239	2655	r		2,3-bisphosphoglycerate-independent phosphoglycerate mutase	gpmI		sulfatase		547559.Nmag_1529	8e-42	135.3	K01130	0KRSD@eurNOG,0RGNP@halNOG,COG3119@NOG,arCOG02785@arNOG	arCOG02785|4.57941180456e-67|228.084991455	P				196														Type I phosphodiesterase / nucleotide pyrophosphatase	PF01663.22	6e-09	32.1	0.1		0	0.0450522	0.0501324	0.050524	0	0.0152533	0.168273
SIMO Bin 19-2	1195		Bin_19_2_c_000000000059	2849	3356	f		None	None																																		0	0.182932	0	0.22688	0.0226794	0	0.0645055
SIMO Bin 19-2	1196		Bin_19_2_c_000000000060	165	1365	f		UDP-N-acetylmuramoyl-L-alanyl-D-glutamate--2,6-diaminopimelate ligase	murE		dihydropteroate synthase	FOLCP	797210.Halxa_2625	2.4e-40	129.1	K00796,K11754	02TDH@arNOG,02TH9@arNOG,0KS77@eurNOG,0RFB2@halNOG,COG0285@NOG,COG0294@NOG	02TH9|3.9773230653e-63|207.479492188	H		folC; dihydrofolate synthase / folylpolyglutamate synthase [EC:6.3.2.12 6.3.2.17]	K11754	57																				0.0966135	0	0.0536788	0	0	0	0
SIMO Bin 19-2	1197		Bin_19_2_c_000000000060	1443	1881	f		tRNA(cytosine(8)) deaminase	None		DCMP deaminase		274854.MG2_1676	7.4e-78	251.1	K01493	COG2131@NOG,arCOG01487@arNOG	arCOG01487|2.65718697111e-34|118.794464111	F		comEB; dCMP deaminase [EC:3.5.4.12]	K01493	43																				0	0.0455617	0.167074	0	0	0	0
SIMO Bin 19-2	1198		Bin_19_2_c_000000000060	1882	2428	r		None	None		UPF0200 protein	COAE	436308.Nmar_1780	3.8e-20	65.4		1CBJT@thaNOG,COG0237@NOG,arCOG01045@arNOG	arCOG01045|2.68419785803e-31|110.219963074	H				26																				0.0871275	0.0979646	0	0	0	0	0
SIMO Bin 19-2	1199		Bin_19_2_c_000000000060	2462	5468	r		ATP-dependent DNA helicase Hel308	None		DEAD DEAH box helicase	LHR	349307.Mthe_0779	1.8e-184	605.2	K03724	0KRAB@eurNOG,0WKIW@methaNOG,COG1201@NOG,arCOG00557@arNOG	0WKIW|4.37436192939e-243|801.518798828	L		lhr; ATP-dependent helicase Lhr and Lhr-like helicase [EC:3.6.4.-]	K03724	252														DEAD/DEAH box helicase	PF00270.29	9.3e-27	90.1	0		0.0189697	0.0248136	0	0	0	0	0
SIMO Bin 19-2	1200		Bin_19_2_c_000000000060	5534	6590	r		None	None														13																				0	0.0235447	0	0	0	0	0
SIMO Bin 19-2	1201		Bin_19_2_c_000000000060	6628	7570	f		None	None																																		0.112038	0.0581712	0	0	0	0	0
SIMO Bin 19-2	1202		Bin_19_2_c_000000000060	7572	8370	f		None	None		signal peptidase	SEC11	274854.MG2_1671	2.2e-48	154.1	K13280	0KT58@eurNOG,COG0681@NOG,arCOG01739@arNOG	0KT58|8.77576695599e-52|177.19090271	U		SEC11; signal peptidase I [EC:3.4.21.89]	K13280	27		Peptidase S24-like	PF00717.20	0.026	10.8	1.8								Domain of unknown function (DUF3382)	PF11862.8	0.00097	15.7	0.6		0.0635615	0.071128	0	0.0316418	0	0	0
SIMO Bin 19-2	1203		Bin_19_2_c_000000000060	8377	9889	r		None	None		Peptidase M50	GYY_00865	274854.MG2_1667	1.4e-106	349		0KRR8@eurNOG,COG0750@NOG,arCOG04064@arNOG	0KRR8|7.01877653047e-103|341.663421631	M				39		Peptidase family M50	PF02163.19	2e-25	85.7	0.1														0.231907	0.319359	0	0.0989619	0	0	0
SIMO Bin 19-2	1204		Bin_19_2_c_000000000060	9971	10166	f		None	None																																		0	0.116599	0	0	0	0	0
SIMO Bin 19-2	1205		Bin_19_2_c_000000000060	10120	10774	r		Holliday junction resolvase Hjc	hjc_1		Archaeal holliday junction resolvase (hjc)	HJC	274854.MG2_1668	3.6e-75	240.5	K03552	0KTK7@eurNOG,COG1591@NOG,arCOG00919@arNOG	0KTK7|1.11470702708e-61|208.192581177	L				7																				0.295293	0.179831	0	0	0	0	0
SIMO Bin 19-2	1206		Bin_19_2_c_000000000060	10946	11699	f		None	None		NA		274854.MG2_1670	3.8e-43	139.5		0KTK3@eurNOG,11QY5@NOG,arCOG03142@arNOG	arCOG03142|3.18795090996e-50|172.215393066	S				17																				0.38073	0.295432	0	0	0	0	0
SIMO Bin 19-2	1207		Bin_19_2_c_000000000060	11708	12350	r		O-acetyl-ADP-ribose deacetylase	ymdB		appr-1-p processing domain protein		274854.MG2_1664	1.2e-68	223		COG2110@NOG,arCOG04225@arNOG	arCOG04225|4.6285156458e-29|102.589828491	S				21																				0.809201	0.431356	0	0	0	0	0
SIMO Bin 19-2	1208		Bin_19_2_c_000000000060	12455	12689	f		putative HTH-type transcriptional regulator	None		AsnC family		333146.Faci_050500004570	9.1e-23	68.2		0KY1F@eurNOG,1CD06@theNOG,COG1522@NOG,arCOG01117@arNOG	0KY1F|2.8386304776e-23|83.2893753052	K				27																				0.464488	0.199225	0	0	0	0	0
SIMO Bin 19-2	1209		Bin_19_2_c_000000000061	216	717	f		None	None														1																				0	0	0	0	0	0	0
SIMO Bin 19-2	1210		Bin_19_2_c_000000000061	894	1173	f		None	None																																		0.267618	0	0	0	0	0	0
SIMO Bin 19-2	1211		Bin_19_2_c_000000000061	1204	1885	r		Coenzyme F420:L-glutamate ligase	fbiB_2		NADPH-flavin oxidoreductase	NOXC	274854.MG2_0216	5.2e-106	342.8		0KUJZ@eurNOG,COG0778@NOG,arCOG00288@arNOG	0KUJZ|6.03420174171e-72|242.556838989	C				119																				0	0	0	0	0	0	0
SIMO Bin 19-2	1212		Bin_19_2_c_000000000061	1927	4162	r		Deoxyribodipyrimidine photo-lyase	phr_2		Deoxyribodipyrimidine photo-lyase	PHR	547558.Mmah_0410	2.9e-54	173.6	K01669	0KRYC@eurNOG,0WKSU@methaNOG,COG0415@NOG,arCOG02840@arNOG	0KRYC|1.11068956362e-72|246.672012329	L		phrB; deoxyribodipyrimidine photo-lyase [EC:4.1.99.3]	K01669	21														Alanine dehydrogenase/PNT, C-terminal domain	PF01262.21	0.00012	17.7	0		0.0194524	0.0902401	0	0	0	0	0
SIMO Bin 19-2	1213		Bin_19_2_c_000000000061	4283	4838	r		None	None														2																				0	0.249929	0	0	0	0	0
SIMO Bin 19-2	1214		Bin_19_2_c_000000000061	4884	5073	r		None	None																																		0	0	0	0	0	0	0
SIMO Bin 19-2	1215		Bin_19_2_c_000000000061	5115	5619	r		tRNA-guanine(15) transglycosylase	tgtA_2		RNA-binding protein	GYY_00280	274854.MG2_1738	1.4e-49	160.2	K07575	0KU4P@eurNOG,COG2016@NOG,arCOG00985@arNOG	0KU4P|3.41455013478e-48|164.781600952	J		PUA domain protein	K07575	44																				0	0	0	0	0	0	0
SIMO Bin 19-2	1216		Bin_19_2_c_000000000061	5741	6323	f		Phosphoserine phosphatase	None												thrH; phosphoserine / homoserine phosphotransferase [EC:3.1.3.3 2.7.1.39]	K02203	95														haloacid dehalogenase-like hydrolase	PF00702.26	1.3e-06	25.1	0		0.147237	0	0	0	0	0	0
SIMO Bin 19-2	1217		Bin_19_2_c_000000000061	6412	6808	f		30S ribosomal protein S8e	rps8e_1		30S ribosomal protein S8e	RPS8E	274854.MG2_1736	4.6e-46	148.8	K02995	0KTXN@eurNOG,COG2007@NOG,arCOG04154@arNOG	0KTXN|1.08869680332e-40|140.076599121	J		RP-S8e; small subunit ribosomal protein S8e	K02995	68																				1.26813	0.311038	0	0	0	0	0
SIMO Bin 19-2	1218		Bin_19_2_c_000000000061	6879	7299	f		Signal recognition particle 19 kDa protein	None																												SRP19 protein	PF01922.17	1.8e-17	60.3	0		0.57608	0	0	0	0.221951	0	0
SIMO Bin 19-2	1219		Bin_19_2_c_000000000061	7264	7711	f		None	None		Acetyltransferase (GNAT) family		469382.Hbor_09720	3.1e-47	149.1		02TJM@arNOG,11VF3@NOG	02TJM|1.04823787061e-50|172.353820801	K				39																				0.563132	1.57024	0	0	0	0	0
SIMO Bin 19-2	1220		Bin_19_2_c_000000000061	7793	8636	r		Sensory rhodopsin III	xop2														37														Bacteriorhodopsin-like protein	PF01036.18	6.3e-22	74.5	14.9		13.4228	74.3216	0.760993	0.378292	1.45021	0	0
SIMO Bin 19-2	1221		Bin_19_2_c_000000000061	8786	11117	f		Halocyanin	hcy_1		Beta-Ig-H3 fasciclin		274854.MG2_0096	9.4e-297	976.9		0KUG2@eurNOG,COG2335@NOG,arCOG03335@arNOG,arCOG03336@arNOG	0KUG2|3.47123010079e-235|756.464416504	M				15																				0.399515	6.96063	0.297769	0	0.309536	0	0
SIMO Bin 19-2	1222		Bin_19_2_c_000000000062	6	1713	f		None	None														5														Major Facilitator Superfamily	PF07690.16	1.2e-32	109.5	33.8		0.0186406	0.0426423	0	0.0630034	0	0	0
SIMO Bin 19-2	1223		Bin_19_2_c_000000000062	1696	1957	f		Release factor glutamine methyltransferase	prmC												grxC; glutaredoxin 3	K03676	15														Glutaredoxin	PF00462.24	2e-13	46.6	0		0.129156	0.0770866	0	0	0	0	0
SIMO Bin 19-2	1224		Bin_19_2_c_000000000062	1962	2556	r		2-succinyl-6-hydroxy-2,4-cyclohexadiene-1-carboxylate synthase	menH_1												phospholipase/carboxylesterase	K06999	19		Phospholipase/Carboxylesterase	PF02230.13	4.8e-12	42.4	0		CE1 carbohydrate esterase	-	1.6e-05	21	0		alpha/beta hydrolase fold	PF00561.20	9.5e-11	38	0		0.144793	0.0749026	0	0	0	0	0
SIMO Bin 19-2	1225		Bin_19_2_c_000000000062	2565	3540	r		None	None														1																				0.104692	0.182532	0	0	0	0	0
SIMO Bin 19-2	1226		Bin_19_2_c_000000000062	3604	5683	r		K(+)-stimulated pyrophosphate-energized sodium pump	hppA1_1		Proton pump that utilizes the energy of pyrophosphate hydrolysis as the driving force for proton movement across the membrane. Generates a proton motive force (By similarity)	HPPA	274854.MG2_1432	2.6e-287	944.6	K01507,K15987	0KR96@eurNOG,COG3808@NOG,arCOG04949@arNOG	0KR96|1.24112225428e-258|861.201782227	C		hppA; K(+)-stimulated pyrophosphate-energized sodium pump	K15987	361														Inorganic H+ pyrophosphatase	PF03030.16	1.8e-242	802.8	50.2		0.719343	0.986558	0.0767209	0.0811937	0	0	0
SIMO Bin 19-2	1227		Bin_19_2_c_000000000062	5765	6641	r		GMP synthase [glutamine-hydrolyzing] subunit A	guaAA_4		Glutamine amidotransferase class-I	GUAAA2	416348.Hlac_0721	7.5e-20	63.3	K01951	0KSU9@eurNOG,0RG62@halNOG,COG0518@NOG,arCOG00090@arNOG	arCOG00090|1.45720744096e-26|94.2222518921	F		guaA; GMP synthase (glutamine-hydrolysing) [EC:6.3.5.2]	K01951	10		Glutamine amidotransferase class-I	PF00117.25	3.1e-16	55.9	0														0.272247	0.0929907	0	0.0811352	0	0	0
SIMO Bin 19-2	1228		Bin_19_2_c_000000000062	6728	7022	f		Fe/S biogenesis protein NfuA	nfuA_2														5																				0.334332	0	0	0	0	0	0
SIMO Bin 19-2	1229		Bin_19_2_c_000000000062	7024	7366	r		None	None														2																				0.0534285	0.0196097	0	0	0	0	0
SIMO Bin 19-2	1230		Bin_19_2_c_000000000062	7453	9388	f		phosphatase YcdX	ycdX_2		PHP domain protein		274854.MG2_1435	1.5e-248	817.5	K02347	0KREB@eurNOG,COG1387@NOG,COG1796@NOG,arCOG00305@arNOG	0KREB|1.18947893053e-188|629.28314209	L		polX; DNA polymerase (family X)	K02347	162														Helix-hairpin-helix motif	PF00633.23	0.55	6.6	8.5		0.226148	0.0727841	0	0	0	0	0
SIMO Bin 19-2	1231		Bin_19_2_c_000000000062	9423	9627	f		None	None														1																				1.31268	0.530814	0	0	0	0	0
SIMO Bin 19-2	1232		Bin_19_2_c_000000000062	9619	10048	r		3-isopropylmalate dehydratase large subunit	leuC_2														3																				0.164498	0.509405	0	0	0	0	0
SIMO Bin 19-2	1233		Bin_19_2_c_000000000063	164	695	f		None	None														8																				0	0.849907	0	0	0	0	0
SIMO Bin 19-2	1234		Bin_19_2_c_000000000063	701	1571	r		None	None		NA		348780.NP0740A	3.2e-30	94.7		0KUEE@eurNOG,0RHYZ@halNOG,11R35@NOG,arCOG08211@arNOG	0KUEE|2.65138663206e-44|152.509002686	S				29																				1.0965	0.597327	0	0.119855	0	0	0
SIMO Bin 19-2	1235		Bin_19_2_c_000000000063	1693	2392	f		None	None																												Inhibitor of apoptosis-promoting Bax1	PF01027.20	0.018	11.1	11.7		2.46717	2.19128	0.363595	0.116397	0.189173	0	0
SIMO Bin 19-2	1236		Bin_19_2_c_000000000063	2472	3132	f		None	None																																		0.284494	0.729887	0	0.146655	0	0	0
SIMO Bin 19-2	1237		Bin_19_2_c_000000000063	3107	3527	f		3-phenylpropionate/cinnamic acid dioxygenase ferredoxin subunit	hcaC														9														Rieske [2Fe-2S] domain	PF00355.26	1.8e-14	49.7	0		0.157522	0.419061	0	0	0	0	0
SIMO Bin 19-2	1238		Bin_19_2_c_000000000063	3588	4599	f		Glyoxylate reductase	gyaR_2		D-isomer specific 2-hydroxyacid dehydrogenase		439481.Aboo_0533	1.4e-38	125.1	K00018,K00058	0KTAU@eurNOG,COG1052@NOG,arCOG01755@arNOG	arCOG01755|3.26272687104e-43|148.916992188	H				19																				0	0.0355947	0	0	0	0	0
SIMO Bin 19-2	1239		Bin_19_2_c_000000000063	4595	5423	r		Endonuclease 8	nei		Formamidopyrimidine-DNA glycosylase N-terminal domain		274854.MG2_1589	2.6e-101	326	K10563	02TTU@arNOG,COG0266@NOG	02TTU|3.79362049681e-74|250.827865601	L		nei; endonuclease VIII [EC:3.2.2.- 4.2.99.18]	K05522	93																				0	0.000197553	0	0	0	0	0
SIMO Bin 19-2	1240		Bin_19_2_c_000000000063	5460	5784	r		None	None		Sodium/calcium exchanger protein		274854.MG2_0341	3.4e-48	150.2	K07300	02TV4@arNOG,0M28R@eurNOG,COG0387@NOG	0M28R|4.97165131172e-44|152.205718994	P		chaA; Ca2+:H+ antiporter	K07300	12														Sodium/calcium exchanger protein	PF01699.24	4.3e-13	45.7	9		0	0.0575538	0	0	0	0	0
SIMO Bin 19-2	1241		Bin_19_2_c_000000000064	62	434	f		G/T mismatches repair enzyme	None		DNA-(apurinic or apyrimidinic site) lyase (EC 4.2.99.18)	NTH	274854.MG2_1437	1.3e-59	191.8	K10773	0KSS9@eurNOG,COG0177@NOG,arCOG00459@arNOG	0KSS9|4.62721955063e-32|112.725379944	L		NTH; endonuclease III [EC:4.2.99.18]	K10773	30														Helix-hairpin-helix motif	PF00633.23	0.013	11.7	0		0.00762203	0.373758	0	0	0	0	0
SIMO Bin 19-2	1242		Bin_19_2_c_000000000064	438	723	r		None	None														1																				0.329414	0.378229	0	0	0	0	0
SIMO Bin 19-2	1243		Bin_19_2_c_000000000064	799	1288	f		Peroxiredoxin	ahpC		alkyl hydroperoxide reductase Thiol specific antioxidant Mal allergen	BCP3	274854.MG2_1449	2.4e-54	174.9	K03564	0KT7B@eurNOG,COG1225@NOG,arCOG00310@arNOG	0KT7B|2.44644789894e-52|178.151504517	O		BCP; peroxiredoxin Q/BCP [EC:1.11.1.15]	K03564	62																				0	0.297711	0	0	0	0	0
SIMO Bin 19-2	1244		Bin_19_2_c_000000000064	1287	2118	f		None	None														10																				0	0.392696	0	0	0	0	0
SIMO Bin 19-2	1245		Bin_19_2_c_000000000064	2114	2582	r		None	None																																		0.267922	0.0835346	0	0	0	0	0
SIMO Bin 19-2	1246		Bin_19_2_c_000000000064	2667	6198	r		None	None														2								CBM44 carbohydrate binding module	-	0.00012	18.5	7.3		PKD domain	PF00801.20	1.1e-09	34.3	7.9		0.0418453	0.385749	0	0	0.0276796	0	0
SIMO Bin 19-2	1247		Bin_19_2_c_000000000064	6250	6964	r		TATA-box-binding protein	tbp_2		General factor that plays a role in the activation of archaeal genes transcribed by RNA polymerase. Binds specifically to the TATA box promoter element which lies close to the position of transcription initiation (By similarity)	TBP	274854.MG2_1477	4.1e-113	368.9	K03120	0KSQ1@eurNOG,COG2101@NOG,arCOG01764@arNOG	0KSQ1|1.73795671797e-72|241.995651245	K		TBP; transcription initiation factor TFIID TATA-box-binding protein	K03120	58																				0.540516	3.17915	0.124585	0.300597	0.0557898	0	0
SIMO Bin 19-2	1248		Bin_19_2_c_000000000064	7051	8023	r		Mevalonate kinase	mvk_2		mevalonate kinase	MVK	274854.MG2_1476	2.2e-79	259.8	K00869	0KT15@eurNOG,COG1577@NOG,arCOG01028@arNOG	arCOG01028|2.0521644714e-76|258.271118164	I		E2.7.1.36; mevalonate kinase [EC:2.7.1.36]	K00869	70																				0.128027	0.0843113	0	0	0	0	0
SIMO Bin 19-2	1249		Bin_19_2_c_000000000065	3308	4580	f		Aspartate aminotransferase	aspC_1		Aminotransferase		70601.PH0771	5.3e-30	98.7	K00812,K10907	0KRFG@eurNOG,1CEE2@thermNOG,COG0436@NOG,arCOG01130@arNOG	arCOG01130|2.11847534683e-45|156.276916504	E				27																				0.0485445	0.0343351	0	0	0	0	0
SIMO Bin 19-2	1250		Bin_19_2_c_000000000065	4612	5140	r		None	None																												Cupin domain	PF07883.11	0.0014	14.6	0.1		0.399175	0.0703244	0	0	0	0	0
SIMO Bin 19-2	1251		Bin_19_2_c_000000000065	5354	5951	f		None	None														1																				5.93728	2.31059	0	0	0	0	0
SIMO Bin 31-1	1252		Bin_31_1_c_000000000001	17	662	f		Coenzyme F420:L-glutamate ligase	fbiB_3		NADPH-flavin oxidoreductase	NOXC	274854.MG2_0216	3.5e-104	336.6		0KUJZ@eurNOG,COG0778@NOG,arCOG00288@arNOG	0KUJZ|2.35985789079e-71|240.515380859	C				116																				0.0957343	0	0	0	0	0	0
SIMO Bin 31-1	1253		Bin_31_1_c_000000000001	689	971	r		None	None														6																				0	0	0	0	0	0	0
SIMO Bin 31-1	1254		Bin_31_1_c_000000000001	1282	2233	r		None	None		glutathione s-transferase	GST1	274854.MG2_1721	2.7e-198	647.9	K07393	0KVZH@eurNOG,COG0435@NOG,arCOG04712@arNOG	0KVZH|2.08990919867e-129|432.527740479	O		ECM4; glutathionyl-hydroquinone reductase [EC:1.8.5.7]	K07393	103														Glutathione S-transferase, C-terminal domain	PF00043.25	2.6e-09	33.6	0		0.06228	0.0767129	0	0	0	0	0
SIMO Bin 31-1	1255		Bin_31_1_c_000000000001	2404	2758	f		None	None														1																				0	0.0402004	0	0	0	0	0
SIMO Bin 31-1	1256		Bin_31_1_c_000000000002	661	8479	f		None	None																												Low-density lipoprotein receptor repeat class B	PF00058.17	0.15	9	29.1		0.0165622	0.0382886	0	0.00867246	0	0	0
SIMO Bin 31-1	1257		Bin_31_1_c_000000000002	8482	10162	f		None	None														2																				0	0.168248	0	0.0528828	0	0	0
SIMO Bin 31-1	1258		Bin_31_1_c_000000000002	10192	10420	f		None	None														1																				0	0.0566769	0	0	0	0	0
SIMO Bin 31-1	1259		Bin_31_1_c_000000000002	10432	12247	f		None	None																																		0.0243009	0.1679	0	0	0	0	0
SIMO Bin 31-1	1260		Bin_31_1_c_000000000002	12263	13448	f		None	None														1																				0.0725797	0.014908	0	0	0	0	0
SIMO Bin 31-1	1261		Bin_31_1_c_000000000002	13459	15193	f		None	None														1																				0	0.00377333	0	0	0.0561281	0	0
SIMO Bin 31-1	1262		Bin_31_1_c_000000000002	15205	15466	f		None	None																																		0	0.141639	0	0	0	0	0
SIMO Bin 31-1	1263		Bin_31_1_c_000000000002	15465	16599	f		None	None																																		0	0.0721226	0	0	0	0	0
SIMO Bin 31-1	1264		Bin_31_1_c_000000000002	16602	16809	f		None	None														1																				0	0.0339791	0	0	0	0	0
SIMO Bin 31-1	1265		Bin_31_1_c_000000000002	16809	19263	f		None	None														3								CBM66 carbohydrate binding module	-	1.2e-06	25.4	15.6		Laminin G domain	PF02210.24	1.5e-14	51	1.7		0	0.0231297	0	0	0	0	0
SIMO Bin 31-1	1266		Bin_31_1_c_000000000002	19299	21378	f		None	None														1																				0	0.0391035	0	0	0	0	0
SIMO Bin 31-1	1267		Bin_31_1_c_000000000002	21425	21671	f		None	None																																		0	0.091761	0	0	0	0	0
SIMO Bin 31-1	1268		Bin_31_1_c_000000000002	21674	23513	f		None	None														1																				0.111867	0.112518	0	0	0	0	0
SIMO Bin 31-1	1269		Bin_31_1_c_000000000002	23526	25461	f		None	None														3																				0	0.065176	0	0	0	0	0
SIMO Bin 31-1	1270		Bin_31_1_c_000000000002	25464	26937	f		None	None																																		0.0350762	0.0803989	0.0145767	0	0	0	0
SIMO Bin 31-1	1271		Bin_31_1_c_000000000002	28650	28896	r		None	None																																		0	0	0	0	0	0	0
SIMO Bin 31-1	1272		Bin_31_1_c_000000000003	156	864	r		None	None														3		CPBP intramembrane metalloprotease	PF02517.13	0.98	6.3	11.4		GT66 glycosyltransferase	-	0.074	7.7	18.2		CPBP intramembrane metalloprotease	PF02517.16	0.42	7.5	10.6		0	0	0.0674622	0	0	0	0
SIMO Bin 31-1	1273		Bin_31_1_c_000000000003	947	1634	f		None	None														1																				0	0	0.0357189	0	0	0	0
SIMO Bin 31-1	1274		Bin_31_1_c_000000000003	1644	2250	f		None	None														1																				0	0	0.0802634	0	0	0	0
SIMO Bin 31-1	1275		Bin_31_1_c_000000000003	2266	2905	f		None	None														2														Na+ dependent nucleoside transporter N-terminus	PF01773.20	0.001	16.1	7.5		0	0	0	0	0	0	0
SIMO Bin 31-1	1276		Bin_31_1_c_000000000004	48	285	f		None	None																																		0	0	0	0	0	0	0
SIMO Bin 31-1	1277		Bin_31_1_c_000000000004	281	1439	r		None	None																																		0	0	0	0	0	0	0
SIMO Bin 31-1	1278		Bin_31_1_c_000000000004	1518	2325	f		None	None		PAC2 family	GYY_05290	274854.MG2_0272	7.4e-60	194.9	K06869	0KS8D@eurNOG,COG1938@NOG,arCOG00347@arNOG	0KS8D|9.27168721286e-52|176.989578247	S		uncharacterized protein	K06869	54																				0	0.0798614	0.0819918	0	0	0	0
SIMO Bin 31-1	1279		Bin_31_1_c_000000000004	2325	4461	r		DNA ligase	ligN_2		NAD-dependent DNA ligase	LIGA	274854.MG2_0268	3.5e-221	726.4	K01972	0KVZ0@eurNOG,COG0272@NOG,arCOG04754@arNOG	0KVZ0|6.71808410896e-190|634.072509766	L		E6.5.1.2; DNA ligase (NAD+) [EC:6.5.1.2]	K01972	147														Helix-hairpin-helix motif	PF00633.23	5.2e-08	28.8	0.3		0.0256637	0	0	0	0	0	0
SIMO Bin 31-1	1280		Bin_31_1_c_000000000004	4665	4872	r		DNA-directed RNA polymerase subunit N	rpoN_2		DNA-dependent RNA polymerase catalyzes the transcription of DNA into RNA using the four ribonucleoside triphosphates as substrates (By similarity)	RPON	274854.MG2_0264	2.3e-27	87.5	K03058	0KUI1@eurNOG,COG1644@NOG,arCOG04244@arNOG	arCOG04244|1.08675584477e-30|107.379486084	K		rpoN; DNA-directed RNA polymerase subunit N [EC:2.7.7.6]	K03058	35																				0.13241	0.613205	0	0.180713	0.412643	0	0
SIMO Bin 31-1	1281		Bin_31_1_c_000000000004	4883	5321	r		30S ribosomal protein S9	rps9_2		30S ribosomal protein S9	RPS9	274854.MG2_0263	4.7e-66	213.7	K02871,K02996	0KTD3@eurNOG,COG0103@NOG,arCOG04243@arNOG	0KTD3|2.58721762355e-59|202.158340454	J		RP-S9; small subunit ribosomal protein S9	K02996	84																				0.0453145	0.488481	0.537239	0.574352	0.36378	0	0
SIMO Bin 31-1	1282		Bin_31_1_c_000000000004	5323	5809	r		50S ribosomal protein L13	None		This protein is one of the early assembly proteins of the 50S ribosomal subunit, although it is not seen to bind rRNA by itself. It is important during the early stages of 50S assembly (By similarity)	RPL13P	274854.MG2_0262	4.4e-56	181.4	K02871,K02996	0KU7S@eurNOG,COG0102@NOG,arCOG04242@arNOG	0KU7S|4.54856866286e-43|147.721084595	J		RP-L13; large subunit ribosomal protein L13	K02871	59																				0.12511	0.796666	0.962045	1.81458	0.56191	0	0
SIMO Bin 31-1	1283		Bin_31_1_c_000000000004	5801	6167	r		50S ribosomal protein L18e	None		50S ribosomal protein L18e	RPL18E	274854.MG2_0261	3e-47	151.8	K02883	0KTUU@eurNOG,COG1727@NOG,arCOG00780@arNOG	0KTUU|1.44499517057e-42|145.315704346	J		RP-L18e; large subunit ribosomal protein L18e	K02883	65																				0.279752	0.412063	0.796173	0.241463	0.550911	0	0
SIMO Bin 31-1	1284		Bin_31_1_c_000000000004	6313	14329	r		None	None														1														Bacterial Ig-like domain (group 1)	PF02369.16	1.2e-08	31.2	12.1		0.0182361	0.0824196	0.0335643	0.248264	0.0372441	0.0127769	0.0340545
SIMO Bin 31-1	1285		Bin_31_1_c_000000000004	14474	14837	f		Aspartate 1-decarboxylase	panD_2		Catalyzes the pyruvoyl-dependent decarboxylation of aspartate to produce beta-alanine (By similarity)	PAND	362976.HQ2363A	9.4e-26	79	K01579	COG0853@NOG,arCOG04813@arNOG	arCOG04813|6.94221809733e-29|101.213150024	H		panD; aspartate 1-decarboxylase [EC:4.1.1.11]	K01579	68																				0	0	0.223322	0.144272	0	0	0
SIMO Bin 31-1	1286		Bin_31_1_c_000000000004	14837	15272	r		Ribosomal RNA large subunit methyltransferase H	rlmH_2												rlmH; 23S rRNA (pseudouridine1915-N3)-methyltransferase [EC:2.1.1.177]	K00783	30																				0	0	0	0.0591212	0	0	0
SIMO Bin 31-1	1287		Bin_31_1_c_000000000004	15349	15670	f		None	None														1																				0	0.0575821	0	0	0	0	0
SIMO Bin 31-1	1288		Bin_31_1_c_000000000004	15675	16371	f		None	None														2								GT66 glycosyltransferase	-	0.00057	14.7	4.6		AmiS/UreI family transporter	PF02293.15	0.0018	14.7	2.3		0	0.114455	0	0	0	0	0
[truncated: 2,892 more rows]
[truncated: 21 more columns]
