# Supplementary material for: Transcriptional activity differentiates families of Marine Group II Euryarchaeota in the coastal ocean
Source: ISME Commun. 2021 Mar 22;1:5. doi: 10.1038/s43705-021-00002-6 (PMC9723583; doi:10.1038/s43705-021-00002-6)
Supplement: Supplementary file 5 — Supplementary information [file 43705_2021_2_MOESM5_ESM.xlsx]

## Sheet: for manuscript
Sample	Type	Season	Date	Tide	Time	Incubation timepoint		Temperature (°C)	Salinity	Dissolved oxygen (mg L-1)	pH	Turbidity (NTU)	Internal standards addeda	Internal standards recovereda	Internal standards scaling factor	Citation	SRA/iMicrobe Accession		Readsb	Hits to Ca. Poseidoniales	Hits to Ca. Poseidoniales (% library)	Ca. Poseidoniales transcripts L-1	Dominant active genera in fieldc	Ca. Poseidoniaceae (MGIIa) (% library)	Ca. Poseidoniaceae (MGIIa) (% Ca. Poseidoniales reads)	Ca. Poseidoniaceae (MGIIa) transcripts L-1	Ca. Thalassarchaeaceae (MGIIb) (% library)	Ca. Thalassarchaeaceae (MGIIb) (% Ca. Poseidoniales reads)	Ca. Thalassarchaeaceae (MGIIb) transcripts L-1		Reads mapped to genus I	Reads mapped to genus I (% library)	Reads mapped to genus I (% Ca. Poseidoniales reads)	Genus I transcripts L-1	Reads mapped to genus J1	Reads mapped to genus J1 (% library)	Reads mapped to genus J1 (% Ca. Poseidoniales reads)	Genus J1 transcripts L-1	Reads mapped to genus J3	Reads mapped to genus J3 (% library)	Reads mapped to genus J3 (% Ca. Poseidoniales reads)	Genus J3 transcripts L-1	Reads mapped to genus K2	Reads mapped to genus K2 (% library)	Reads mapped to genus K2 (% Ca. Poseidoniales reads)	Genus K2 transcripts L-1	Reads mapped to genus K1	Reads mapped to genus K1 (% library)	Reads mapped to genus K1 (% Ca. Poseidoniales reads)
FN66	Metatranscriptome	Summer	2008-08-07	High	Night			29.4	29.9	5.4	7.7	0	46792452830	21738	2.15256e+06	Gifford et al. 2014 [9]	CAM_SMPL_003208		3174161	63357	1.99602	2.7276e+10	O1	0.15749	7.89021	2.15213e+09	1.83853	92.1098	2.51239e+10		36	0.00113416	0.0568209	1.54985e+07	0	0	0	0	0	0	0	0	217	0.00683645	0.342504	9.34213e+07	1021	0.032166	1.6115
FN71	Metatranscriptome	Summer	2008-08-07	High	Day			29.4	29.2	5.2	7.6	20	46792452830	47821	978492	Gifford et al. 2014 [9]	CAM_SMPL_003209		6113442	137345	2.24661	2.23985e+10	O1	0.0320114	1.42488	3.19151e+08	2.2146	98.5751	2.20793e+10		75	0.0012268	0.054607	1.22311e+07	3	4.90722e-05	0.00218428	489246	0	0	0	0	147	0.00240454	0.10703	2.3973e+07	485	0.00793334	0.353125
FN82	Metatranscriptome	Fall	2008-11-05	High	Day			17.1	31.3	7.4	7.9	0	47169811321	18700	2.52245e+06	Gifford et al. 2014 [9]	CAM_SMPL_003210		2282091	7708	0.33776	3.3814e+09	O3	0.0404892	11.9875	4.05347e+08	0.297271	88.0125	2.97605e+09		14	0.000613472	0.181629	6.14162e+06	0	0	0	0	0	0	0	0	8	0.000350556	0.103788	3.5095e+06	80	0.00350556	1.03788
FN86	Metatranscriptome	Fall	2008-11-06	High	Night			16.9	31.5	7.3	7.9	14	47169811321	11517	4.09567e+06	Gifford et al. 2014 [9]	CAM_SMPL_003211		2138603	7152	0.334424	4.68676e+09	O3	0.0631253	18.8758	8.84664e+08	0.271299	81.1242	3.80209e+09		17	0.000794911	0.237696	1.11402e+07	1	4.67595e-05	0.0139821	655307	0	0	0	0	11	0.000514354	0.153803	7.20838e+06	110	0.00514354	1.53803
FN91	Metatranscriptome	Fall	2008-11-06	High	Day			17	31	7.6	7.9	11	47169811321	6438	7.32678e+06	Gifford et al. 2014 [9]	CAM_SMPL_003212		2435112	10186	0.418297	1.42153e+10	O3	0.15757	37.6694	5.35483e+09	0.260727	62.3306	8.86052e+09		28	0.00114984	0.274887	3.90762e+07	0	0	0	0	0	0	0	0	7	0.000287461	0.0687218	9.76904e+06	254	0.0104307	2.49362
FN101A	Metatranscriptome	Winter	2009-02-15	High	Day			13.2	29	7.8	7.9	27	46603773585	6088	7.65502e+06	Gifford et al. 2014 [9]	CAM_SMPL_003213		1435274	507	0.0353243	5.17479e+08	L1, L2, M	0.0220167	62.3274	3.22532e+08	0.0133076	37.6726	1.94948e+08		1	6.96731e-05	0.197239	1.02067e+06	0	0	0	0	0	0	0	0	4	0.000278692	0.788955	4.08268e+06	35	0.00243856	6.90335
FN101B	Metatranscriptome	Winter	2009-02-15	High	Day			13.2	29	7.8	7.9	27	46603773585	6247	7.46018e+06	Gifford et al. 2014 [9]	CAM_SMPL_003214		1498274	511	0.0341059	5.08287e+08	L1, L2, M	0.0211577	62.0352	3.15317e+08	0.0129482	37.9648	1.9297e+08		1	6.67435e-05	0.195695	994691	0	0	0	0	0	0	0	0	3	0.00020023	0.587084	2.98407e+06	38	0.00253625	7.4364
FN106	Metatranscriptome	Winter	2009-02-16	High	Night			13.3	28.7	7.9	8	70	46603773585	14120	3.30055e+06	Gifford et al. 2014 [9]	CAM_SMPL_003215		2222219	1095	0.0492751	7.22821e+08	L1, L2, M	0.03177	64.4749	4.66038e+08	0.017505	35.5251	2.56783e+08		0	0	0	0	0	0	0	0	0	0	0	0	3	0.000135	0.273973	1.98033e+06	38	0.00171	3.47032
FN111	Metatranscriptome	Winter	2009-02-16	High	Day			13.2	27.9	7.6	7.9	35	46603773585	7615	6.12e+06	Gifford et al. 2014 [9]	CAM_SMPL_003216		1779877	520	0.0292155	5.53461e+08	L1, L2, M	0.0189901	65	3.59749e+08	0.0102254	35	1.93711e+08		0	0	0	0	0	0	0	0	0	0	0	0	3	0.000168551	0.576923	3.19304e+06	43	0.0024159	8.26923
FN120	Metatranscriptome	Spring	2009-05-13	High	Day			23.9	31.6	4.8	7.9	5	47169811321	7848	6.01042e+06	Gifford et al. 2014 [9]	CAM_SMPL_003217		1860764	6412	0.34459	5.13851e+09	O3	0.0771189	22.3799	1.14999e+09	0.267471	77.6201	3.98852e+09		11	0.000591155	0.171553	8.81529e+06	0	0	0	0	1	5.37414e-05	0.0155958	801390	13	0.000698638	0.202745	1.04181e+07	310	0.0166598	4.83468
FN131	Metatranscriptome	Spring	2009-05-14	High	Day			24.3	29.2	4.8	7.7	6	47169811321	19187	2.45843e+06	Gifford et al. 2014 [9]	CAM_SMPL_003218		1332199	5253	0.39431	2.15235e+09	O3	0.197118	49.9905	1.07597e+09	0.197193	50.0095	1.07638e+09		1	7.50639e-05	0.0190367	409738	0	0	0	0	0	0	0	0	2	0.000150128	0.0380735	819475	96	0.00720613	1.82753
FN136	Metatranscriptome	Spring	2009-05-15	High	Night			25.1	28	5.4	7.8	10	47169811321	22694	2.07851e+06	Gifford et al. 2014 [9]	CAM_SMPL_003219		2716622	21134	0.777951	7.02837e+09	O3	0.241808	31.0826	2.1846e+09	0.536144	68.9174	4.84377e+09		11	0.000404915	0.0520488	3.65819e+06	1	3.68104e-05	0.00473171	332562	0	0	0	0	22	0.000809829	0.104098	7.31637e+06	638	0.023485	3.01883
FN140	Metatranscriptome	Summer	2009-08-12	High	Day			29.6	33.6	4.1	7.6	1	46792452830	9290	5.03686e+06	Gifford et al. 2014 [9]	CAM_SMPL_003220		2513708	50939	2.02645	4.27621e+10	O1	0.0395432	1.95135	8.3444e+08	1.98691	98.0486	4.19277e+10		37	0.00147193	0.0726359	3.10607e+07	1	3.97819e-05	0.00196313	839477	0	0	0	0	10	0.000397819	0.0196313	8.39477e+06	309	0.0122926	0.606608
FN146A	Metatranscriptome	Summer	2009-08-13	High	Night			29.4	33.1	2.5	7.5	0	46792452830	9734	4.80711e+06	Gifford et al. 2014 [9]	CAM_SMPL_003221		2270525	37110	1.63442	2.9732e+10	O1	0.0347937	2.12881	6.32937e+08	1.59963	97.8712	2.90991e+10		38	0.00167362	0.102398	3.04451e+07	0	0	0	0	0	0	0	0	8	0.000352341	0.0215575	6.40949e+06	237	0.0104381	0.638642
FN146B	Metatranscriptome	Summer	2009-08-13	High	Night			29.4	33.1	2.5	7.5	0	46792452830	10110	4.62833e+06	Gifford et al. 2014 [9]	CAM_SMPL_003222		2366038	40882	1.72787	3.15359e+10	O1	0.0346148	2.00333	6.31768e+08	1.69325	97.9967	3.09042e+10		61	0.00257815	0.14921	4.70547e+07	2	8.45295e-05	0.00489213	1.54278e+06	0	0	0	0	13	0.000549442	0.0317988	1.00281e+07	214	0.00904466	0.523458
FN151	Metatranscriptome	Summer	2009-08-13	High	Day			29.1	33.1	4.9	7.6	1	46792452830	14436	3.24137e+06	Gifford et al. 2014 [9]	CAM_SMPL_003223		3025727	59520	1.96713	2.57235e+10	O1	0.0412463	2.09677	5.39364e+08	1.92588	97.9032	2.51842e+10		58	0.00191689	0.0974462	2.50666e+07	0	0	0	0	0	0	0	0	13	0.000429649	0.0218414	5.61838e+06	373	0.0123276	0.62668
S1 L0-1	Metatranscriptome	Summer	2014-07-23	Low	Day	T0		30.1	27.3	5.7	7.4	32	193000000000	65190	2.96058e+06	Vorobev et al. 2018 [10]	SRX3426251		221183	3356	1.5173	2.92226e+09	O1	0.015824	1.04291	3.04765e+07	1.50147	98.9571	2.89179e+09		2	0.000904229	0.0595948	1.74152e+06	0	0	0	0	0	0	0	0	3	0.00135634	0.0893921	2.61227e+06	4	0.00180846	0.11919
S1 L0-2	Metatranscriptome	Summer	2014-07-23	Low	Day	T0							193000000000	123503	1.56272e+06	Vorobev et al. 2018 [10]	SRX3426250		391548	14611	3.7316	6.71554e+09	O1	0.0158346	0.424338	2.84966e+07	3.71576	99.5757	6.68704e+09		2	0.000510793	0.0136883	919244	0	0	0	0	0	0	0	0	5	0.00127698	0.0342208	2.29811e+06	7	0.00178778	0.0479091
S1 H0-1	Metatranscriptome	Summer	2014-07-23	High	Day	T0		30.3	31.1	5.6	7.7	90	193000000000	24838	7.77035e+06	Vorobev et al. 2018 [10]			597842	702	0.117422	1.70462e+09	O1	0.0439916	37.4644	6.38626e+08	0.0734308	62.5356	1.066e+09		0	0	0	0	0	0	0	0	0	0	0	0	55	0.00919976	7.83476	1.33553e+08	17	0.00284356	2.42165
S1 H0-2	Metatranscriptome	Summer	2014-07-23	High	Day	T0							193000000000	176261	1.09497e+06	Vorobev et al. 2018 [10]	SRX3426255		1440593	6091	0.422812	2.0842e+09	O1	0.167223	39.5502	8.24305e+08	0.255589	60.4498	1.2599e+09		6	0.000416495	0.098506	2.05306e+06	0	0	0	0	0	0	0	0	193	0.0133973	3.16861	6.60402e+07	367	0.0254756	6.02528
S2 L0-1	Metatranscriptome	Fall	2014-10-14	Low	Day	T0		26.7	23.2	5.1	7.4	1109	193000000000	347747	555001	Vorobev et al. 2018 [10]	SRX3426252		1490280	4627	0.310479	7.55291e+08	M	0.235728	75.9239	5.73447e+08	0.0747511	24.0761	1.81845e+08		3	0.000201304	0.0648368	489707	0	0	0	0	0	0	0	0	0	0	0	0	202	0.0135545	4.36568
S2 L0-2	Metatranscriptome	Fall	2014-10-14	Low	Day	T0							193000000000	485695	397369	Vorobev et al. 2018 [10]	SRX3426257		1539036	6249	0.406033	8.01018e+08	M	0.304476	74.988	6.00668e+08	0.101557	25.012	2.00351e+08		6	0.000389854	0.0960154	769101	1	6.49757e-05	0.0160026	128183	0	0	0	0	2	0.000129951	0.0320051	256367	385	0.0250157	6.16099
S2 H0-1	Metatranscriptome	Fall	2014-10-14	High	Day	T0		26.1	29.8	6	7.7	58	193000000000	275322	700997	Vorobev et al. 2018 [10]	SRX3426261		855359	4434	0.518379	9.71319e+08	M	0.345352	66.6216	6.47108e+08	0.173027	33.3784	3.24211e+08		6	0.00070146	0.135318	1.31437e+06	0	0	0	0	0	0	0	0	6	0.00070146	0.135318	1.31437e+06	227	0.0265386	5.11953
S2 H0-2	Metatranscriptome	Fall	2014-10-14	High	Day	T0							193000000000	977638	197415	Vorobev et al. 2018 [10]	SRX3426260		2317667	16822	0.725816	1.00634e+09	M	0.471638	64.9804	6.53921e+08	0.254178	35.0196	3.52415e+08		17	0.000733496	0.101058	1.01698e+06	0	0	0	0	0	0	0	0	20	0.000862937	0.118892	1.19645e+06	788	0.0339997	4.68434
S1 L24-1	Metatranscriptome	Summer	2014-07-23	Low	Day	T24							193000000000	199871	965623	Vorobev et al. 2018 [10]	SRX3426249		680465	18820	2.76576	5.67907e+09		0.0133732	0.483528	2.74599e+07	2.75238	99.5165	5.65161e+09		5	0.000734792	0.0265675	1.50879e+06	0	0	0	0	0	0	0	0	2	0.000293917	0.010627	603514	7	0.00102871	0.0371945
S1 L24-2	Metatranscriptome	Summer	2014-07-23	Low	Day	T24							193000000000	278162	693840	Vorobev et al. 2018 [10]	SRX3426248		817593	31475	3.84971	7.04472e+09		0.0166342	0.432089	3.04394e+07	3.83308	99.5679	7.01428e+09		6	0.000733861	0.0190627	1.34292e+06	0	0	0	0	0	0	0	0	8	0.000978482	0.025417	1.79056e+06	24	0.00293545	0.076251
S1 H24-1	Metatranscriptome	Summer	2014-07-24	High	Day	T24							193000000000	177881	1.085e+06	Vorobev et al. 2018 [10]	SRX3426254		1851869	30428	1.6431	1.06498e+10		0.0315357	1.91928	2.04399e+08	1.61156	98.0807	1.04454e+10		14	0.000755993	0.0460103	4.89998e+06	0	0	0	0	0	0	0	0	196	0.0105839	0.644144	6.85997e+07	25	0.00134999	0.0821612
S1 H24-2	Metatranscriptome	Summer	2014-07-24	High	Day	T24							193000000000	208086	927501	Vorobev et al. 2018 [10]	SRX3426253		1129286	40812	3.61396	1.22107e+10		0.0251486	0.695874	8.49711e+07	3.58882	99.3041	1.21257e+10		8	0.000708412	0.0196021	2.39355e+06	0	0	0	0	0	0	0	0	46	0.00407337	0.112712	1.37629e+07	39	0.00345351	0.0955601
S2 L24-1	Metatranscriptome	Fall	2014-10-14	Low	Day	T24							193000000000	339863	567876	Vorobev et al. 2018 [10]	SRX3426256		973301	2435	0.25018	4.32118e+08		0.190897	76.3039	3.29723e+08	0.0592828	23.6961	1.02395e+08		1	0.000102743	0.0410678	177461	0	0	0	0	0	0	0	0	1	0.000102743	0.0410678	177461	284	0.0291791	11.6632
S2 L24-2	Metatranscriptome	Fall	2014-10-14	Low	Day	T24							193000000000	293935	656608	Vorobev et al. 2018 [10]	SRX3426262		741227	2053	0.276973	3.96475e+08		0.222469	80.3215	3.18455e+08	0.0545042	19.6785	7.80205e+07		1	0.000134911	0.0487092	193120	0	0	0	0	0	0	0	0	2	0.000269823	0.0974184	386240	230	0.0310296	11.2031
S2 H24-1	Metatranscriptome	Fall	2014-10-14	High	Day	T24							193000000000	493121	391385	Vorobev et al. 2018 [10]	SRX3426259		3164393	63852	2.01783	7.80959e+09		0.0252181	1.24977	9.76016e+07	1.99261	98.7502	7.71199e+09		74	0.00233852	0.115893	9.05077e+06	0	0	0	0	0	0	0	0	7	0.000221211	0.0109629	856154	117	0.00369739	0.183236
S2 H24-2	Metatranscriptome	Fall	2014-10-14	High	Day	T24							193000000000	326159	591736	Vorobev et al. 2018 [10]	SRX3426258		2031947	63930	3.14624	1.11264e+10		0.682695	21.6987	2.41428e+09	2.46355	78.3013	8.71209e+09		43	0.0021162	0.0672611	7.48372e+06	28	0.00137799	0.0437979	4.87312e+06	0	0	0	0	64	0.00314969	0.100109	1.11386e+07	1344	0.0661435	2.1023
08D	Metagenome	Summer	8/6-7/08	High	Day			29.15d	29.5d	5.4d	7.8d	19d				Damashek et al. 2019 [14]	SRX6421374		6285275	30738	0.489048			0.0524082	10.7164		0.43664	89.2836			265	0.0042162	0.862125		0	0	0		0	0	0		677	0.0107712	2.20249		350	0.00556857	1.13866
08N	Metagenome	Summer	8/6-7/08	High	Night			29.3d	29.3d	5.0d	7.7d	0d				Damashek et al. 2019 [14]	SRX6421373		6527456	84610	1.29622			0.0435698	3.3613		1.25265	96.6387			299	0.00458065	0.353386		1	1.53199e-05	0.00118189		0	0	0		176	0.0026963	0.208013		454	0.00695524	0.53658
09D	Metagenome	Summer	8/12-13/09	High	Day			29.1d	33.1d	4.9d	7.6d	1d				Damashek et al. 2019 [14]	SRX6421376		6819018	42923	0.62946			0.062135	9.87116		0.567325	90.1288			350	0.0051327	0.815414		4	5.86595e-05	0.00931901		1	1.46649e-05	0.00232975		966	0.0141663	2.25054		437	0.00640855	1.0181
09N	Metagenome	Summer	8/13-14/09	High	Night			29.3d	32.8d	2.5d	7.5d	0d				Damashek et al. 2019 [14]	SRX6421375		6710656	69453	1.03497			0.0506359	4.89252		0.98433	95.1075			260	0.00387443	0.374354		2	2.98033e-05	0.00287965		0	0	0		185	0.00275681	0.266367		473	0.00704849	0.681036
aInternal standard data previously reported by Gifford et al. (2014) [9] and Vorobev et al. (2018) [10]. Internal standards were not included in metagenomes.
bReads per library after quality control and trimming steps. For metatranscriptomes, rRNA and internal standards were removed.
cBased on competitive read mapping (see Fig. 1). Field metatranscriptomes only (not incubation T24 samples).
dMidpoint of two sampling times (see Damashek et al. 2019 [14]).
[truncated: 61 more columns]
